# Supplementary material for: Graph-Based Analysis of the Metabolic Exchanges between Two Co-Resident Intracellular Symbionts, Baumannia cicadellinicola and Sulcia muelleri, with Their Insect Host, Homalodisca coagulata
Source: PLoS Comput Biol. 2010 Sep 2;6(9):e1000904. doi: 10.1371/journal.pcbi.1000904 (PMC2936742; doi:10.1371/journal.pcbi.1000904)
Supplement: Dataset S3 — Filtered metabolic network of S. muelleri in SBML format. (0.06 MB XML) [file pcbi.1000904.s003.xml]

<?xml version="1.0"  encoding="UTF-8"?>
<sbml xmlns="http://www.sbml.org/sbml/level2" version="1" level="2" xmlns:html="http://www.w3.org/1999/xhtml">
<model id="CANGW378_metabolic_network" name="Candidatus Sulcia muelleri">
<listOfCompartments>
<compartment id="cytoplasm"/>
</listOfCompartments>
<listOfSpecies>
  <species id="L__45__ORNITHINE" name="L-ornithine" initialAmount="0" compartment="cytoplasm" boundaryCondition="false"/>
  <species id="MESO__45__DIAMINOPIMELATE" name="meso-diaminopimelate" initialAmount="0" compartment="cytoplasm" boundaryCondition="false"/>
  <species id="CPD__45__7224" name="N-acetyl-L-citrulline" initialAmount="0" compartment="cytoplasm" boundaryCondition="false"/>
  <species id="L__45__GLUTAMATE_GAMMA__45__SEMIALDEHYDE" name="L-glutamate &amp;gamma;-semialdehyde" initialAmount="0" compartment="cytoplasm" boundaryCondition="false"/>
  <species id="VITAMIN_K_2" name="menaquinone-8" initialAmount="0" compartment="cytoplasm" boundaryCondition="false"/>
  <species id="HOMO__45__SER" name="homoserine" initialAmount="0" compartment="cytoplasm" boundaryCondition="false"/>
  <species id="SHIKIMATE" name="shikimate" initialAmount="0" compartment="cytoplasm" boundaryCondition="false"/>
  <species id="ILE" name="L-isoleucine" initialAmount="0" compartment="cytoplasm" boundaryCondition="false"/>
  <species id="DELTA1__45__PIPERIDEINE__45__2__45__6__45__DICARBOXYLATE" name="tetrahydrodipicolinate" initialAmount="0" compartment="cytoplasm" boundaryCondition="false"/>
  <species id="ARG" name="L-arginine" initialAmount="0" compartment="cytoplasm" boundaryCondition="false"/>
  <species id="_2K__45__4CH3__45__PENTANOATE" name="2-ketoisocaproate" initialAmount="0" compartment="cytoplasm" boundaryCondition="false"/>
  <species id="N__45__SUCCINYL__45__2__45__AMINO__45__6__45__KETOPIMELATE" name="N-succinyl-2-amino-6-ketopimelate" initialAmount="0" compartment="cytoplasm" boundaryCondition="false"/>
  <species id="DEMETHYLMENAQUINONE" name="demethylmenaquinone-8" initialAmount="0" compartment="cytoplasm" boundaryCondition="false"/>
  <species id="VAL" name="L-valine" initialAmount="0" compartment="cytoplasm" boundaryCondition="false"/>
  <species id="L__45__ASPARTATE__45__SEMIALDEHYDE" name="L-aspartate-semialdehyde" initialAmount="0" compartment="cytoplasm" boundaryCondition="false"/>
  <species id="HCO3" name="HCO3-" initialAmount="0" compartment="cytoplasm" boundaryCondition="false"/>
  <species id="L__45__ASPARTATE" name="L-aspartate" initialAmount="0" compartment="cytoplasm" boundaryCondition="false"/>
  <species id="DIOH__45__ISOVALERATE" name="2,3-dihydroxy-isovalerate" initialAmount="0" compartment="cytoplasm" boundaryCondition="false"/>
  <species id="L__45__DELTA1__45__PYRROLINE_5__45__CARBOXYLATE" name="pyrroline 5-carboxylate" initialAmount="0" compartment="cytoplasm" boundaryCondition="false"/>
  <species id="CPD__45__9451" name="isopropylmaleate" initialAmount="0" compartment="cytoplasm" boundaryCondition="false"/>
  <species id="OCTAPRENYL__45__DIPHOSPHATE" name="all-trans-octaprenyl diphosphate" initialAmount="0" compartment="cytoplasm" boundaryCondition="false"/>
  <species id="N__45__SUCCINYLLL__45__2__45__6__45__DIAMINOPIMELATE" name="N-succinyl-L,L-2,6-diaminopimelate" initialAmount="0" compartment="cytoplasm" boundaryCondition="false"/>
  <species id="_3__45__DEHYDRO__45__SHIKIMATE" name="3-dehydro-shikimate" initialAmount="0" compartment="cytoplasm" boundaryCondition="false"/>
  <species id="TRP" name="L-tryptophan" initialAmount="0" compartment="cytoplasm" boundaryCondition="false"/>
  <species id="PHOSPHO__45__ENOL__45__PYRUVATE" name="phosphoenolpyruvate" initialAmount="0" compartment="cytoplasm" boundaryCondition="false"/>
  <species id="PHENYL__45__PYRUVATE" name="phenylpyruvate" initialAmount="0" compartment="cytoplasm" boundaryCondition="false"/>
  <species id="PHE" name="L-phenylalanine" initialAmount="0" compartment="cytoplasm" boundaryCondition="false"/>
  <species id="L__45__ARGININO__45__SUCCINATE" name="L-arginino-succinate" initialAmount="0" compartment="cytoplasm" boundaryCondition="false"/>
  <species id="ANTHRANILATE" name="anthranilate" initialAmount="0" compartment="cytoplasm" boundaryCondition="false"/>
  <species id="DEHYDROQUINATE" name="3-dehydroquinate" initialAmount="0" compartment="cytoplasm" boundaryCondition="false"/>
  <species id="RIBOSE__45__5P" name="D-ribose-5-phosphate" initialAmount="0" compartment="cytoplasm" boundaryCondition="false"/>
  <species id="LL__45__DIAMINOPIMELATE" name="L,L-diaminopimelate" initialAmount="0" compartment="cytoplasm" boundaryCondition="false"/>
  <species id="CPD__45__469" name="N-acetyl-L-glutamate 5-semialdehyde" initialAmount="0" compartment="cytoplasm" boundaryCondition="false"/>
  <species id="INDOLE__45__3__45__GLYCEROL__45__P" name="indole-3-glycerol-phosphate" initialAmount="0" compartment="cytoplasm" boundaryCondition="false"/>
  <species id="_2__45__D__45__THREO__45__HYDROXY__45__3__45__CARBOXY__45__ISOCAPROATE" name="3-isopropylmalate" initialAmount="0" compartment="cytoplasm" boundaryCondition="false"/>
  <species id="_1__45__KETO__45__2__45__METHYLVALERATE" name="2,3-dihydroxy-3-methylvalerate" initialAmount="0" compartment="cytoplasm" boundaryCondition="false"/>
  <species id="DIHYDROXYNAPHTHOATE" name="1,4-dihydroxy-2-naphthoate" initialAmount="0" compartment="cytoplasm" boundaryCondition="false"/>
  <species id="GLT" name="L-glutamate" initialAmount="0" compartment="cytoplasm" boundaryCondition="false"/>
  <species id="PRPP" name="5-phosphoribosyl 1-pyrophosphate" initialAmount="0" compartment="cytoplasm" boundaryCondition="false"/>
  <species id="FUM" name="fumarate" initialAmount="0" compartment="cytoplasm" boundaryCondition="false"/>
  <species id="ACET" name="acetate" initialAmount="0" compartment="cytoplasm" boundaryCondition="false"/>
  <species id="THR" name="L-threonine" initialAmount="0" compartment="cytoplasm" boundaryCondition="false"/>
  <species id="_2__45__OXOBUTANOATE" name="2-oxobutanoate" initialAmount="0" compartment="cytoplasm" boundaryCondition="false"/>
  <species id="CARBAMOYL__45__P" name="carbamoyl-phosphate" initialAmount="0" compartment="cytoplasm" boundaryCondition="false"/>
  <species id="ERYTHROSE__45__4P" name="D-erythrose-4-phosphate" initialAmount="0" compartment="cytoplasm" boundaryCondition="false"/>
  <species id="_2__45__KETO__45__ISOVALERATE" name="2-keto-isovalerate" initialAmount="0" compartment="cytoplasm" boundaryCondition="false"/>
  <species id="_3__45__DEOXY__45__D__45__ARABINO__45__HEPTULOSONATE__45__7__45__P" name="3-deoxy-D-arabino-heptulosonate-7-phosphate" initialAmount="0" compartment="cytoplasm" boundaryCondition="false"/>
  <species id="LYS" name="L-lysine" initialAmount="0" compartment="cytoplasm" boundaryCondition="false"/>
  <species id="_2__45__ACETO__45__2__45__HYDROXY__45__BUTYRATE" name="2-aceto-2-hydroxy-butyrate" initialAmount="0" compartment="cytoplasm" boundaryCondition="false"/>
  <species id="GAP" name="D-glyceraldehyde-3-phosphate" initialAmount="0" compartment="cytoplasm" boundaryCondition="false"/>
  <species id="DPG" name="1,3-diphosphateglycerate" initialAmount="0" compartment="cytoplasm" boundaryCondition="false"/>
  <species id="CHORISMATE" name="chorismate" initialAmount="0" compartment="cytoplasm" boundaryCondition="false"/>
  <species id="L__45__BETA__45__ASPARTYL__45__P" name="L-aspartyl-4-phosphate" initialAmount="0" compartment="cytoplasm" boundaryCondition="false"/>
  <species id="_2__45__ACETO__45__LACTATE" name="2-acetolactate" initialAmount="0" compartment="cytoplasm" boundaryCondition="false"/>
  <species id="ACETYL__45__GLU" name="N-acetyl-L-glutamate" initialAmount="0" compartment="cytoplasm" boundaryCondition="false"/>
  <species id="L__45__CITRULLINE" name="citrulline" initialAmount="0" compartment="cytoplasm" boundaryCondition="false"/>
  <species id="_2__45__3__45__DIHYDRODIPICOLINATE" name="L-2,3-dihydrodipicolinate" initialAmount="0" compartment="cytoplasm" boundaryCondition="false"/>
  <species id="SHIKIMATE__45__5P" name="shikimate-3-phosphate" initialAmount="0" compartment="cytoplasm" boundaryCondition="false"/>
  <species id="O__45__PHOSPHO__45__L__45__HOMOSERINE" name="O-phospho-L-homoserine" initialAmount="0" compartment="cytoplasm" boundaryCondition="false"/>
  <species id="_3__45__CARBOXY__45__3__45__HYDROXY__45__ISOCAPROATE" name="2-isopropylmalate" initialAmount="0" compartment="cytoplasm" boundaryCondition="false"/>
  <species id="_3__45__ENOLPYRUVYL__45__SHIKIMATE__45__5P" name="5-enolpyruvyl-shikimate-3-phosphate" initialAmount="0" compartment="cytoplasm" boundaryCondition="false"/>
  <species id="INDOLE" name="indole" initialAmount="0" compartment="cytoplasm" boundaryCondition="false"/>
  <species id="SER" name="L-serine" initialAmount="0" compartment="cytoplasm" boundaryCondition="false"/>
  <species id="PREPHENATE" name="prephenate" initialAmount="0" compartment="cytoplasm" boundaryCondition="false"/>
  <species id="N__45__ALPHA__45__ACETYLORNITHINE" name="N-acetyl-L-ornithine" initialAmount="0" compartment="cytoplasm" boundaryCondition="false"/>
  <species id="N__45__ACETYL__45__GLUTAMYL__45__P" name="N-acetylglutamyl-phosphate" initialAmount="0" compartment="cytoplasm" boundaryCondition="false"/>
  <species id="PYRUVATE" name="pyruvate" initialAmount="0" compartment="cytoplasm" boundaryCondition="false"/>
  <species id="CARBOXYPHENYLAMINO__45__DEOXYRIBULOSE__45__P" name="1-(o-carboxyphenylamino)-1&apos;-deoxyribulose-5&apos;-phosphate" initialAmount="0" compartment="cytoplasm" boundaryCondition="false"/>
  <species id="CPD__45__7100" name="2-isopropyl-3-oxosuccinate" initialAmount="0" compartment="cytoplasm" boundaryCondition="false"/>
  <species id="N__45__5__45__PHOSPHORIBOSYL__45__ANTHRANILATE" name="N-(5&apos;-phosphoribosyl)-anthranilate" initialAmount="0" compartment="cytoplasm" boundaryCondition="false"/>
  <species id="LEU" name="L-leucine" initialAmount="0" compartment="cytoplasm" boundaryCondition="false"/>
  <species id="_2__45__KETO__45__3__45__METHYL__45__VALERATE" name="2-keto-3-methyl-valerate" initialAmount="0" compartment="cytoplasm" boundaryCondition="false"/>
  <species id="OXALACETIC_ACID" name="oxaloacetate" initialAmount="0" compartment="cytoplasm" boundaryCondition="false"/>
  <species id="SUC" name="succinate" initialAmount="0" compartment="cytoplasm" boundaryCondition="false"/>
</listOfSpecies>
<listOfReactions>
<reaction id="SUCCDIAMINOPIMDESUCC__45__RXN" name="Succinyl-diaminopimelate desuccinylase" reversible="false">
    <notes>
      <html:p>GENE_ASSOCIATION: NA</html:p>
      <html:p>PROTEIN_ASSOCIATION: NA</html:p>
      <html:p>PROTEIN_CLASS: 3.5.1.18</html:p>
      <html:p>SUBSYSTEM: lysine biosynthesis I</html:p>
      <html:p>SUBSYSTEM: superpathway of lysine, threonine and methionine biosynthesis I</html:p>
      <html:p>SUBSYSTEM: aspartate superpathway</html:p>
      <html:p>SIDE: WATER</html:p>
      <html:p>SIDE: SUC</html:p>
      <html:p>GENERIC: false</html:p>
      <html:p>TYPE: small</html:p>
      <html:p>HOLE: true</html:p>
    </notes>
    <listOfReactants>
      <speciesReference species="N__45__SUCCINYLLL__45__2__45__6__45__DIAMINOPIMELATE" stoichiometry="1"/>
    </listOfReactants>
    <listOfProducts>
      <speciesReference species="LL__45__DIAMINOPIMELATE" stoichiometry="1"/>
      <speciesReference species="SUC" stoichiometry="1"/>
    </listOfProducts>
  </reaction>
  <reaction id="PHEAMINOTRANS__45__RXN" name="Aromatic amino acid transferase" reversible="false">
    <notes>
      <html:p>GENE_ASSOCIATION: ( GO2720342 )</html:p>
      <html:p>PROTEIN_ASSOCIATION: ( GO2720342-MONOMER )</html:p>
      <html:p>SUBSYSTEM: phenylalanine biosynthesis I</html:p>
      <html:p>PROTEIN_CLASS: 2.6.1.57</html:p>
    </notes>
    <listOfReactants>
      <speciesReference species="PHENYL__45__PYRUVATE" stoichiometry="1"/>
    </listOfReactants>
    <listOfProducts>
      <speciesReference species="PHE" stoichiometry="1"/>
    </listOfProducts>
  </reaction>
  <reaction id="CARBPSYN__45__RXN" name="carbamoyl-phosphate synthetase (glutamine-hydrolysing)" reversible="false">
    <notes>
      <html:p>GENE_ASSOCIATION: ( GO2720300 ) or ( GO2720299 )</html:p>
      <html:p>PROTEIN_ASSOCIATION: ( GO2720300-MONOMER ) or ( GO2720299-MONOMER )</html:p>
      <html:p>SUBSYSTEM: arginine biosynthesis III</html:p>
      <html:p>SUBSYSTEM: arginine biosynthesis I</html:p>
      <html:p>SUBSYSTEM: arginine biosynthesis II (acetyl cycle)</html:p>
      <html:p>PROTEIN_CLASS: 6.3.5.5</html:p>
    </notes>
    <listOfReactants>
      <speciesReference species="HCO3" stoichiometry="1"/>
    </listOfReactants>
    <listOfProducts>
      <speciesReference species="CARBAMOYL__45__P" stoichiometry="1"/>
    </listOfProducts>
  </reaction>
  <reaction id="ACETOLACTREDUCTOISOM__45__RXN" name="Ketol-acid reductoisomerase" reversible="false">
    <notes>
      <html:p>GENE_ASSOCIATION: ( GO2720497 )</html:p>
      <html:p>PROTEIN_ASSOCIATION: ( GO2720497-MONOMER )</html:p>
      <html:p>SUBSYSTEM: superpathway of leucine, valine, and isoleucine biosynthesis</html:p>
      <html:p>SUBSYSTEM: valine biosynthesis</html:p>
      <html:p>PROTEIN_CLASS: 1.1.1.86</html:p>
    </notes>
    <listOfReactants>
      <speciesReference species="_2__45__ACETO__45__LACTATE" stoichiometry="1"/>
    </listOfReactants>
    <listOfProducts>
      <speciesReference species="DIOH__45__ISOVALERATE" stoichiometry="1"/>
    </listOfProducts>
  </reaction>
  <reaction id="_3__45__ISOPROPYLMALDEHYDROG__45__RXN" name="3-isopropylmalate dehydrogenase" reversible="false">
    <notes>
      <html:p>GENE_ASSOCIATION: ( GO2720399 )</html:p>
      <html:p>PROTEIN_ASSOCIATION: ( GO2720399-MONOMER )</html:p>
      <html:p>SUBSYSTEM: superpathway of leucine, valine, and isoleucine biosynthesis</html:p>
      <html:p>SUBSYSTEM: leucine biosynthesis</html:p>
      <html:p>PROTEIN_CLASS: 1.1.1.85</html:p>
    </notes>
    <listOfReactants>
      <speciesReference species="_2__45__D__45__THREO__45__HYDROXY__45__3__45__CARBOXY__45__ISOCAPROATE" stoichiometry="1"/>
    </listOfReactants>
    <listOfProducts>
      <speciesReference species="CPD__45__7100" stoichiometry="1"/>
      </listOfProducts>
  </reaction>
  <reaction id="CHORISMATEMUT__45__RXN" name="Chorismate mutase" reversible="false">
    <notes>
      <html:p>GENE_ASSOCIATION: ( GO2720475 )</html:p>
      <html:p>PROTEIN_ASSOCIATION: ( GO2720475-MONOMER )</html:p>
      <html:p>SUBSYSTEM: phenylalanine biosynthesis I</html:p>
      <html:p>PROTEIN_CLASS: 5.4.99.5</html:p>
    </notes>
    <listOfReactants>
      <speciesReference species="CHORISMATE" stoichiometry="1"/>
    </listOfReactants>
    <listOfProducts>
      <speciesReference species="PREPHENATE" stoichiometry="1"/>
    </listOfProducts>
  </reaction>
  <reaction id="ASPARTATEKIN__45__RXN" name="Aspartate kinase" reversible="false">
    <notes>
      <html:p>GENE_ASSOCIATION: ( GO2720443 ) or ( GO2720397 )</html:p>
      <html:p>PROTEIN_ASSOCIATION: ( GO2720443-MONOMER ) or ( GO2720397-MONOMER )</html:p>
      <html:p>SUBSYSTEM: lysine biosynthesis I</html:p>
      <html:p>SUBSYSTEM: superpathway of lysine, threonine and methionine biosynthesis I</html:p>
      <html:p>SUBSYSTEM: homoserine biosynthesis</html:p>
      <html:p>SUBSYSTEM: threonine biosynthesis</html:p>
      <html:p>SUBSYSTEM: isoleucine biosynthesis I</html:p>
      <html:p>PROTEIN_CLASS: 2.7.2.4</html:p>
    </notes>
    <listOfReactants>
      <speciesReference species="L__45__ASPARTATE" stoichiometry="1"/>
    </listOfReactants>
    <listOfProducts>
      <speciesReference species="L__45__BETA__45__ASPARTYL__45__P" stoichiometry="1"/>
    </listOfProducts>
  </reaction>
  <reaction id="ACETYLORNTRANSAM__45__RXN" name="Acetylornithine aminotransferase" reversible="false">
    <notes>
      <html:p>GENE_ASSOCIATION: ( GO2720298 )</html:p>
      <html:p>PROTEIN_ASSOCIATION: ( GO2720298-MONOMER )</html:p>
      <html:p>SUBSYSTEM: ornithine biosynthesis</html:p>
      <html:p>SUBSYSTEM: arginine biosynthesis I</html:p>
      <html:p>SUBSYSTEM: arginine biosynthesis III</html:p>
      <html:p>SUBSYSTEM: arginine biosynthesis II (acetyl cycle)</html:p>
      <html:p>PROTEIN_CLASS: 2.6.1.11</html:p>
    </notes>
    <listOfReactants>
      <speciesReference species="CPD__45__469" stoichiometry="1"/>
    </listOfReactants>
    <listOfProducts>
      <speciesReference species="N__45__ALPHA__45__ACETYLORNITHINE" stoichiometry="1"/>
    </listOfProducts>
  </reaction>
  <reaction id="ACETYLGLUTKIN__45__RXN" name="Acetylglutamate kinase" reversible="false">
    <notes>
      <html:p>GENE_ASSOCIATION: ( GO2720302 )</html:p>
      <html:p>PROTEIN_ASSOCIATION: ( GO2720302-MONOMER )</html:p>
      <html:p>SUBSYSTEM: ornithine biosynthesis</html:p>
      <html:p>SUBSYSTEM: arginine biosynthesis I</html:p>
      <html:p>SUBSYSTEM: arginine biosynthesis III</html:p>
      <html:p>SUBSYSTEM: arginine biosynthesis II (acetyl cycle)</html:p>
      <html:p>PROTEIN_CLASS: 2.7.2.8</html:p>
    </notes>
    <listOfReactants>
      <speciesReference species="ACETYL__45__GLU" stoichiometry="1"/>
    </listOfReactants>
    <listOfProducts>
      <speciesReference species="N__45__ACETYL__45__GLUTAMYL__45__P" stoichiometry="1"/>
    </listOfProducts>
  </reaction>
  <reaction id="RXN__45__7562" name="Acetylornithine aminotransferase" reversible="false">
    <notes>
      <html:p>GENE_ASSOCIATION: ( GO2720298 )</html:p>
      <html:p>PROTEIN_ASSOCIATION: ( GO2720298-MONOMER )</html:p>
      <html:p>SUBSYSTEM: NA</html:p>
      <html:p>PROTEIN_CLASS: 2.6.1.11</html:p>
    </notes>
    <listOfReactants>
      <speciesReference species="L__45__ORNITHINE" stoichiometry="1"/>
    </listOfReactants>
    <listOfProducts>
      <speciesReference species="L__45__GLUTAMATE_GAMMA__45__SEMIALDEHYDE" stoichiometry="1"/>
    </listOfProducts>
  </reaction>
  <reaction id="ADOMET__45__DMK__45__METHYLTRANSFER__45__RXN" name="NA" reversible="false">
    <notes>
      <html:p>GENE_ASSOCIATION: ( GO2720488 )</html:p>
      <html:p>PROTEIN_ASSOCIATION: ( GO2720488-MONOMER )</html:p>
      <html:p>SUBSYSTEM: menaquinone biosynthesis</html:p>
      <html:p>PROTEIN_CLASS: 2.1.1.-</html:p>
    </notes>
    <listOfReactants>
      <speciesReference species="DEMETHYLMENAQUINONE" stoichiometry="1"/>
    </listOfReactants>
    <listOfProducts>
      <speciesReference species="VITAMIN_K_2" stoichiometry="1"/>
    </listOfProducts>
  </reaction>
  <reaction id="RXN__45__7800" name="NA" reversible="false">
    <notes>
      <html:p>GENE_ASSOCIATION: NA</html:p>
      <html:p>PROTEIN_ASSOCIATION: NA</html:p>
      <html:p>SUBSYSTEM: superpathway of leucine, valine, and isoleucine biosynthesis</html:p>
      <html:p>SUBSYSTEM: leucine biosynthesis</html:p>
      <html:p>PROTEIN_CLASS: NA</html:p>
    </notes>
    <listOfReactants>
      <speciesReference species="CPD__45__7100" stoichiometry="1"/>
    </listOfReactants>
    <listOfProducts>
      <speciesReference species="_2K__45__4CH3__45__PENTANOATE" stoichiometry="1"/>
    </listOfProducts>
  </reaction>
  <reaction id="SUCCINYLDIAMINOPIMTRANS__45__RXN" name="Succinyldiaminopimelate aminotransferase" reversible="false">
    <notes>
      <html:p>GENE_ASSOCIATION: ( GO2720298 )</html:p>
      <html:p>PROTEIN_ASSOCIATION: ( GO2720298-MONOMER )</html:p>
      <html:p>SUBSYSTEM: lysine biosynthesis I</html:p>
      <html:p>SUBSYSTEM: superpathway of lysine, threonine and methionine biosynthesis I</html:p>
      <html:p>PROTEIN_CLASS: 2.6.1.17</html:p>
    </notes>
    <listOfReactants>
      <speciesReference species="N__45__SUCCINYL__45__2__45__AMINO__45__6__45__KETOPIMELATE" stoichiometry="1"/>
    </listOfReactants>
    <listOfProducts>
      <speciesReference species="N__45__SUCCINYLLL__45__2__45__6__45__DIAMINOPIMELATE" stoichiometry="1"/>
    </listOfProducts>
  </reaction>
  <reaction id="PRAISOM__45__RXN" name="Phosphoribosylanthranilate isomerase" reversible="false">
    <notes>
      <html:p>GENE_ASSOCIATION: ( GO2720433 )</html:p>
      <html:p>PROTEIN_ASSOCIATION: ( GO2720433-MONOMER )</html:p>
      <html:p>SUBSYSTEM: tryptophan biosynthesis</html:p>
      <html:p>PROTEIN_CLASS: 5.3.1.24</html:p>
    </notes>
    <listOfReactants>
      <speciesReference species="N__45__5__45__PHOSPHORIBOSYL__45__ANTHRANILATE" stoichiometry="1"/>
    </listOfReactants>
    <listOfProducts>
      <speciesReference species="CARBOXYPHENYLAMINO__45__DEOXYRIBULOSE__45__P" stoichiometry="1"/>
    </listOfProducts>
  </reaction>
  <reaction id="ACETOLACTSYN__45__RXN" name="Acetolactate synthase" reversible="false">
    <notes>
      <html:p>GENE_ASSOCIATION: ( GO2720499 ) or ( GO2720498 )</html:p>
      <html:p>PROTEIN_ASSOCIATION: ( GO2720499-MONOMER ) or ( GO2720498-MONOMER )</html:p>
      <html:p>SUBSYSTEM: superpathway of leucine, valine, and isoleucine biosynthesis</html:p>
      <html:p>SUBSYSTEM: valine biosynthesis</html:p>
      <html:p>PROTEIN_CLASS: 2.2.1.6</html:p>
    </notes>
    <listOfReactants>
      <speciesReference species="PYRUVATE" stoichiometry="2"/>
    </listOfReactants>
    <listOfProducts>
      <speciesReference species="_2__45__ACETO__45__LACTATE" stoichiometry="1"/>
    </listOfProducts>
  </reaction>
  <reaction id="HOMOSERDEHYDROG__45__RXN" name="Homoserine dehydrogenase" reversible="false">
    <notes>
      <html:p>GENE_ASSOCIATION: ( GO2720443 )</html:p>
      <html:p>PROTEIN_ASSOCIATION: ( GO2720443-MONOMER )</html:p>
      <html:p>SUBSYSTEM: superpathway of lysine, threonine and methionine biosynthesis I</html:p>
      <html:p>SUBSYSTEM: homoserine biosynthesis</html:p>
      <html:p>SUBSYSTEM: threonine biosynthesis</html:p>
      <html:p>SUBSYSTEM: isoleucine biosynthesis I</html:p>
      <html:p>PROTEIN_CLASS: 1.1.1.3</html:p>
    </notes>
    <listOfReactants>
      <speciesReference species="L__45__ASPARTATE__45__SEMIALDEHYDE" stoichiometry="1"/>
    </listOfReactants>
    <listOfProducts>
      <speciesReference species="HOMO__45__SER" stoichiometry="1"/>
    </listOfProducts>
  </reaction>
  <reaction id="HOMOSERKIN__45__RXN" name="Homoserine kinase" reversible="false">
    <notes>
      <html:p>GENE_ASSOCIATION: ( GO2720442 )</html:p>
      <html:p>PROTEIN_ASSOCIATION: ( GO2720442-MONOMER )</html:p>
      <html:p>SUBSYSTEM: threonine biosynthesis from homoserine</html:p>
      <html:p>SUBSYSTEM: superpathway of lysine, threonine and methionine biosynthesis I</html:p>
      <html:p>SUBSYSTEM: threonine biosynthesis</html:p>
      <html:p>SUBSYSTEM: isoleucine biosynthesis I</html:p>
      <html:p>PROTEIN_CLASS: 2.7.1.39</html:p>
    </notes>
    <listOfReactants>
      <speciesReference species="HOMO__45__SER" stoichiometry="1"/>
    </listOfReactants>
    <listOfProducts>
      <speciesReference species="O__45__PHOSPHO__45__L__45__HOMOSERINE" stoichiometry="1"/>
    </listOfProducts>
  </reaction>
  <reaction id="RXN__45__7183" name="NA" reversible="false">
    <notes>
      <html:p>GENE_ASSOCIATION: ( GO2720490 )</html:p>
      <html:p>PROTEIN_ASSOCIATION: ( GO2720490-MONOMER )</html:p>
      <html:p>SUBSYSTEM: NA</html:p>
      <html:p>PROTEIN_CLASS: 1.5.1.12</html:p>
    </notes>
    <listOfReactants>
      <speciesReference species="L__45__DELTA1__45__PYRROLINE_5__45__CARBOXYLATE" stoichiometry="1"/>
    </listOfReactants>
    <listOfProducts>
      <speciesReference species="GLT" stoichiometry="1"/>
    </listOfProducts>
  </reaction>
  <reaction id="ACETOOHBUTREDUCTOISOM__45__RXN" name="Ketol-acid reductoisomerase" reversible="false">
    <notes>
      <html:p>GENE_ASSOCIATION: ( GO2720497 )</html:p>
      <html:p>PROTEIN_ASSOCIATION: ( GO2720497-MONOMER )</html:p>
      <html:p>SUBSYSTEM: superpathway of leucine, valine, and isoleucine biosynthesis</html:p>
      <html:p>SUBSYSTEM: isoleucine biosynthesis from threonine</html:p>
      <html:p>SUBSYSTEM: isoleucine biosynthesis I</html:p>
      <html:p>PROTEIN_CLASS: 1.1.1.86</html:p>
    </notes>
    <listOfReactants>
      <speciesReference species="_2__45__ACETO__45__2__45__HYDROXY__45__BUTYRATE" stoichiometry="1"/>
    </listOfReactants>
    <listOfProducts>
      <speciesReference species="_1__45__KETO__45__2__45__METHYLVALERATE" stoichiometry="1"/>
    </listOfProducts>
  </reaction>
  <reaction id="TETHYDPICSUCC__45__RXN" name="2,3,4,5-tetrahydropyridine-2-carboxylate N-succinyltransferase" reversible="false">
    <notes>
      <html:p>GENE_ASSOCIATION: ( GO2720289 )</html:p>
      <html:p>PROTEIN_ASSOCIATION: ( GO2720289-MONOMER )</html:p>
      <html:p>SUBSYSTEM: lysine biosynthesis I</html:p>
      <html:p>SUBSYSTEM: superpathway of lysine, threonine and methionine biosynthesis I</html:p>
      <html:p>PROTEIN_CLASS: 2.3.1.117</html:p>
    </notes>
    <listOfReactants>
      <speciesReference species="DELTA1__45__PIPERIDEINE__45__2__45__6__45__DICARBOXYLATE" stoichiometry="1"/>
    </listOfReactants>
    <listOfProducts>
      <speciesReference species="N__45__SUCCINYL__45__2__45__AMINO__45__6__45__KETOPIMELATE" stoichiometry="1"/>
    </listOfProducts>
  </reaction>
  <reaction id="N__45__ACETYLGLUTPREDUCT__45__RXN" name="N-acetyl-&amp;gamma;-glutamyl-phosphate reductase" reversible="false">
    <notes>
      <html:p>GENE_ASSOCIATION: ( GO2720297 )</html:p>
      <html:p>PROTEIN_ASSOCIATION: ( GO2720297-MONOMER )</html:p>
      <html:p>SUBSYSTEM: ornithine biosynthesis</html:p>
      <html:p>SUBSYSTEM: arginine biosynthesis I</html:p>
      <html:p>SUBSYSTEM: arginine biosynthesis III</html:p>
      <html:p>SUBSYSTEM: arginine biosynthesis II (acetyl cycle)</html:p>
      <html:p>PROTEIN_CLASS: 1.2.1.38</html:p>
    </notes>
    <listOfReactants>
      <speciesReference species="N__45__ACETYL__45__GLUTAMYL__45__P" stoichiometry="1"/>
    </listOfReactants>
    <listOfProducts>
      <speciesReference species="CPD__45__469" stoichiometry="1"/>
    </listOfProducts>
  </reaction>
  <reaction id="_2__46__1__46__3__46__9__45__RXN" name="NA" reversible="false">
    <notes>
      <html:p>GENE_ASSOCIATION: ( GO2720301 )</html:p>
      <html:p>PROTEIN_ASSOCIATION: ( GO2720301-MONOMER )</html:p>
      <html:p>SUBSYSTEM: arginine biosynthesis III</html:p>
      <html:p>PROTEIN_CLASS: 2.1.3.9</html:p>
    </notes>
    <listOfReactants>
      <speciesReference species="CARBAMOYL__45__P" stoichiometry="1"/>
      <speciesReference species="N__45__ALPHA__45__ACETYLORNITHINE" stoichiometry="1"/>
    </listOfReactants>
    <listOfProducts>
      <speciesReference species="CPD__45__7224" stoichiometry="1"/>
    </listOfProducts>
  </reaction>
  <reaction id="THRESYN__45__RXN" name="Threonine synthase" reversible="false">
    <notes>
      <html:p>GENE_ASSOCIATION: ( GO2720441 )</html:p>
      <html:p>PROTEIN_ASSOCIATION: ( GO2720441-MONOMER )</html:p>
      <html:p>SUBSYSTEM: threonine biosynthesis from homoserine</html:p>
      <html:p>SUBSYSTEM: superpathway of lysine, threonine and methionine biosynthesis I</html:p>
      <html:p>SUBSYSTEM: threonine biosynthesis</html:p>
      <html:p>SUBSYSTEM: isoleucine biosynthesis I</html:p>
      <html:p>PROTEIN_CLASS: 4.2.3.1</html:p>
    </notes>
    <listOfReactants>
      <speciesReference species="O__45__PHOSPHO__45__L__45__HOMOSERINE" stoichiometry="1"/>
    </listOfReactants>
    <listOfProducts>
      <speciesReference species="THR" stoichiometry="1"/>
    </listOfProducts>
  </reaction>
  <reaction id="_3__45__DEHYDROQUINATE__45__DEHYDRATASE__45__RXN" name="3-dehydroquinate dehydratase" reversible="false">
    <notes>
      <html:p>GENE_ASSOCIATION: ( GO2720251 )</html:p>
      <html:p>PROTEIN_ASSOCIATION: ( GO2720251-MONOMER )</html:p>
      <html:p>SUBSYSTEM: chorismate biosynthesis</html:p>
      <html:p>PROTEIN_CLASS: 4.2.1.10</html:p>
    </notes>
    <listOfReactants>
      <speciesReference species="DEHYDROQUINATE" stoichiometry="1"/>
    </listOfReactants>
    <listOfProducts>
      <speciesReference species="_3__45__DEHYDRO__45__SHIKIMATE" stoichiometry="1"/>
    </listOfProducts>
  </reaction>
  <reaction id="RXN0__45__2381" name="NA" reversible="false">
    <notes>
      <html:p>GENE_ASSOCIATION: ( GO2720432 )</html:p>
      <html:p>PROTEIN_ASSOCIATION: ( GO2720432-MONOMER )</html:p>
      <html:p>SUBSYSTEM: tryptophan biosynthesis</html:p>
      <html:p>PROTEIN_CLASS: NA</html:p>
    </notes>
    <listOfReactants>
      <speciesReference species="INDOLE__45__3__45__GLYCEROL__45__P" stoichiometry="1"/>
    </listOfReactants>
    <listOfProducts>
      <speciesReference species="GAP" stoichiometry="1"/>
      <speciesReference species="INDOLE" stoichiometry="1"/>
    </listOfProducts>
  </reaction>
  <reaction id="SHIKIMATE__45__5__45__DEHYDROGENASE__45__RXN" name="Shikimate 5-dehydrogenase" reversible="false">
    <notes>
      <html:p>GENE_ASSOCIATION: ( GO2720330 )</html:p>
      <html:p>PROTEIN_ASSOCIATION: ( GO2720330-MONOMER )</html:p>
      <html:p>SUBSYSTEM: chorismate biosynthesis</html:p>
      <html:p>PROTEIN_CLASS: 1.1.1.25</html:p>
    </notes>
    <listOfReactants>
      <speciesReference species="_3__45__DEHYDRO__45__SHIKIMATE" stoichiometry="1"/>
    </listOfReactants>
    <listOfProducts>
      <speciesReference species="SHIKIMATE" stoichiometry="1"/>
    </listOfProducts>
  </reaction>
  <reaction id="N__45__ACETYLTRANSFER__45__RXN" name="Amino-acid N-acetyltransferase" reversible="false">
    <notes>
      <html:p>GENE_ASSOCIATION: ( GO2720296 )</html:p>
      <html:p>PROTEIN_ASSOCIATION: ( GO2720296-MONOMER )</html:p>
      <html:p>SUBSYSTEM: ornithine biosynthesis</html:p>
      <html:p>SUBSYSTEM: arginine biosynthesis I</html:p>
      <html:p>SUBSYSTEM: arginine biosynthesis III</html:p>
      <html:p>SUBSYSTEM: arginine biosynthesis II (acetyl cycle)</html:p>
      <html:p>PROTEIN_CLASS: 2.3.1.1</html:p>
    </notes>
    <listOfReactants>
      <speciesReference species="GLT" stoichiometry="1"/>
    </listOfReactants>
    <listOfProducts>
      <speciesReference species="ACETYL__45__GLU" stoichiometry="1"/>
    </listOfProducts>
  </reaction>
  <reaction id="_2__45__ISOPROPYLMALATESYN__45__RXN" name="2-isopropylmalate synthase" reversible="false">
    <notes>
      <html:p>GENE_ASSOCIATION: ( GO2720402 )</html:p>
      <html:p>PROTEIN_ASSOCIATION: ( GO2720402-MONOMER )</html:p>
      <html:p>SUBSYSTEM: superpathway of leucine, valine, and isoleucine biosynthesis</html:p>
      <html:p>SUBSYSTEM: leucine biosynthesis</html:p>
      <html:p>PROTEIN_CLASS: 2.3.3.13</html:p>
    </notes>
    <listOfReactants>
      <speciesReference species="_2__45__KETO__45__ISOVALERATE" stoichiometry="1"/>
    </listOfReactants>
    <listOfProducts>
      <speciesReference species="_3__45__CARBOXY__45__3__45__HYDROXY__45__ISOCAPROATE" stoichiometry="1"/>
    </listOfProducts>
  </reaction>
  <reaction id="CHORISMATE__45__SYNTHASE__45__RXN" name="Chorismate synthase" reversible="false">
    <notes>
      <html:p>GENE_ASSOCIATION: ( GO2720311 )</html:p>
      <html:p>PROTEIN_ASSOCIATION: ( GO2720311-MONOMER )</html:p>
      <html:p>SUBSYSTEM: chorismate biosynthesis</html:p>
      <html:p>PROTEIN_CLASS: 4.2.3.5</html:p>
    </notes>
    <listOfReactants>
      <speciesReference species="_3__45__ENOLPYRUVYL__45__SHIKIMATE__45__5P" stoichiometry="1"/>
    </listOfReactants>
    <listOfProducts>
      <speciesReference species="CHORISMATE" stoichiometry="1"/>
    </listOfProducts>
  </reaction>
  <reaction id="TRYPSYN__45__RXN" name="Tryptophan synthase" reversible="false">
    <notes>
      <html:p>GENE_ASSOCIATION: ( GO2720433 ) or ( GO2720432 )</html:p>
      <html:p>PROTEIN_ASSOCIATION: ( GO2720433-MONOMER ) or ( GO2720432-MONOMER )</html:p>
      <html:p>SUBSYSTEM: NA</html:p>
      <html:p>PROTEIN_CLASS: 4.2.1.20</html:p>
    </notes>
    <listOfReactants>
      <speciesReference species="INDOLE__45__3__45__GLYCEROL__45__P" stoichiometry="1"/>
      <speciesReference species="SER" stoichiometry="1"/>
    </listOfReactants>
    <listOfProducts>
      <speciesReference species="TRP" stoichiometry="1"/>
      <speciesReference species="GAP" stoichiometry="1"/>
    </listOfProducts>
  </reaction>
  <reaction id="RXN__45__8991" name="3-isopropylmalate dehydratase" reversible="false">
    <notes>
      <html:p>GENE_ASSOCIATION: ( GO2720401 ) or ( GO2720400 )</html:p>
      <html:p>PROTEIN_ASSOCIATION: ( GO2720401-MONOMER ) or ( GO2720400-MONOMER )</html:p>
      <html:p>SUBSYSTEM: superpathway of leucine, valine, and isoleucine biosynthesis</html:p>
      <html:p>SUBSYSTEM: leucine biosynthesis</html:p>
      <html:p>PROTEIN_CLASS: 4.2.1.33</html:p>
    </notes>
    <listOfReactants>
      <speciesReference species="CPD__45__9451" stoichiometry="1"/>
    </listOfReactants>
    <listOfProducts>
      <speciesReference species="_2__45__D__45__THREO__45__HYDROXY__45__3__45__CARBOXY__45__ISOCAPROATE" stoichiometry="1"/>
    </listOfProducts>
  </reaction>
  <reaction id="DIAMINOPIMEPIM__45__RXN" name="Diaminopimelate epimerase" reversible="false">
    <notes>
      <html:p>GENE_ASSOCIATION: ( GO2720489 )</html:p>
      <html:p>PROTEIN_ASSOCIATION: ( GO2720489-MONOMER )</html:p>
      <html:p>SUBSYSTEM: lysine biosynthesis I</html:p>
      <html:p>SUBSYSTEM: superpathway of lysine, threonine and methionine biosynthesis I</html:p>
      <html:p>PROTEIN_CLASS: 5.1.1.7</html:p>
    </notes>
    <listOfReactants>
      <speciesReference species="LL__45__DIAMINOPIMELATE" stoichiometry="1"/>
    </listOfReactants>
    <listOfProducts>
      <speciesReference species="MESO__45__DIAMINOPIMELATE" stoichiometry="1"/>
    </listOfProducts>
  </reaction>
  <reaction id="BRANCHED__45__CHAINAMINOTRANSFERVAL__45__RXN" name="Branched-chain amino acid aminotransferase" reversible="false">
    <notes>
      <html:p>GENE_ASSOCIATION: ( GO2720290 )</html:p>
      <html:p>PROTEIN_ASSOCIATION: ( GO2720290-MONOMER )</html:p>
      <html:p>SUBSYSTEM: superpathway of leucine, valine, and isoleucine biosynthesis</html:p>
      <html:p>SUBSYSTEM: valine biosynthesis</html:p>
      <html:p>PROTEIN_CLASS: 2.6.1.42</html:p>
    </notes>
    <listOfReactants>
      <speciesReference species="_2__45__KETO__45__ISOVALERATE" stoichiometry="1"/>
    </listOfReactants>
    <listOfProducts>
    <speciesReference species="VAL" stoichiometry="1"/>
    </listOfProducts>
  </reaction>
  <reaction id="DMK__45__RXN" name="NA" reversible="false">
    <notes>
      <html:p>GENE_ASSOCIATION: ( GO2720315 )</html:p>
      <html:p>PROTEIN_ASSOCIATION: ( GO2720315-MONOMER )</html:p>
      <html:p>SUBSYSTEM: menaquinone biosynthesis</html:p>
      <html:p>PROTEIN_CLASS: 2.5.1.-</html:p>
    </notes>
    <listOfReactants>
      <speciesReference species="OCTAPRENYL__45__DIPHOSPHATE" stoichiometry="1"/>
      <speciesReference species="DIHYDROXYNAPHTHOATE" stoichiometry="1"/>
    </listOfReactants>
    <listOfProducts>
    <speciesReference species="DEMETHYLMENAQUINONE" stoichiometry="1"/>
    </listOfProducts>
  </reaction>
  <reaction id="_3__45__ISOPROPYLMALISOM__45__RXN" name="3-isopropylmalate dehydratase" reversible="false">
    <notes>
      <html:p>GENE_ASSOCIATION: ( GO2720401 ) or ( GO2720400 )</html:p>
      <html:p>PROTEIN_ASSOCIATION: ( GO2720401-MONOMER ) or ( GO2720400-MONOMER )</html:p>
      <html:p>SUBSYSTEM: superpathway of leucine, valine, and isoleucine biosynthesis</html:p>
      <html:p>SUBSYSTEM: leucine biosynthesis</html:p>
      <html:p>PROTEIN_CLASS: 4.2.1.33</html:p>
    </notes>
    <listOfReactants>
      <speciesReference species="_3__45__CARBOXY__45__3__45__HYDROXY__45__ISOCAPROATE" stoichiometry="1"/>
    </listOfReactants>
    <listOfProducts>
      <speciesReference species="CPD__45__9451" stoichiometry="1"/>
    </listOfProducts>
  </reaction>
  <reaction id="DAHPSYN__45__RXN" name="2-dehydro-3-deoxyphosphoheptonate aldolase" reversible="false">
    <notes>
      <html:p>GENE_ASSOCIATION: ( GO2720474 )</html:p>
      <html:p>PROTEIN_ASSOCIATION: ( GO2720474-MONOMER )</html:p>
      <html:p>SUBSYSTEM: chorismate biosynthesis</html:p>
      <html:p>PROTEIN_CLASS: 2.5.1.54</html:p>
    </notes>
    <listOfReactants>
      <speciesReference species="ERYTHROSE__45__4P" stoichiometry="1"/>
      <speciesReference species="PHOSPHO__45__ENOL__45__PYRUVATE" stoichiometry="1"/>
    </listOfReactants>
    <listOfProducts>
      <speciesReference species="_3__45__DEOXY__45__D__45__ARABINO__45__HEPTULOSONATE__45__7__45__P" stoichiometry="1"/>
    </listOfProducts>
  </reaction>
  <reaction id="SPONTPRO__45__RXN" name="NA" reversible="false">
    <notes>
      <html:p>GENE_ASSOCIATION: NA</html:p>
      <html:p>PROTEIN_ASSOCIATION: NA</html:p>
      <html:p>SUBSYSTEM: arginine degradation I (arginase pathway)</html:p>
      <html:p>PROTEIN_CLASS: NA</html:p>
    </notes>
    <listOfReactants>
      <speciesReference species="L__45__GLUTAMATE_GAMMA__45__SEMIALDEHYDE" stoichiometry="1"/>
    </listOfReactants>
    <listOfProducts>
      <speciesReference species="L__45__DELTA1__45__PYRROLINE_5__45__CARBOXYLATE" stoichiometry="1"/>
    </listOfProducts>
  </reaction>
  <reaction id="ORNCARBAMTRANSFER__45__RXN" name="Ornithine carbamoyltransferase" reversible="false">
    <notes>
      <html:p>GENE_ASSOCIATION: ( GO2720301 )</html:p>
      <html:p>PROTEIN_ASSOCIATION: ( GO2720301-MONOMER )</html:p>
      <html:p>SUBSYSTEM: citrulline degradation</html:p>
      <html:p>SUBSYSTEM: arginine biosynthesis I</html:p>
      <html:p>SUBSYSTEM: arginine biosynthesis II (acetyl cycle)</html:p>
      <html:p>PROTEIN_CLASS: 2.1.3.3</html:p>
    </notes>
    <listOfReactants>
      <speciesReference species="CARBAMOYL__45__P" stoichiometry="1"/>
      <speciesReference species="L__45__ORNITHINE" stoichiometry="1"/>
    </listOfReactants>
    <listOfProducts>
      <speciesReference species="L__45__CITRULLINE" stoichiometry="1"/>
    </listOfProducts>
  </reaction>
  <reaction id="PREPHENATEDEHYDRAT__45__RXN" name="Prephenate dehydratase" reversible="false">
    <notes>
      <html:p>GENE_ASSOCIATION: ( GO2720475 )</html:p>
      <html:p>PROTEIN_ASSOCIATION: ( GO2720475-MONOMER )</html:p>
      <html:p>SUBSYSTEM: phenylalanine biosynthesis I</html:p>
      <html:p>PROTEIN_CLASS: 4.2.1.51</html:p>
    </notes>
    <listOfReactants>
      <speciesReference species="PREPHENATE" stoichiometry="1"/>
    </listOfReactants>
    <listOfProducts>
      <speciesReference species="PHENYL__45__PYRUVATE" stoichiometry="1"/>
    </listOfProducts>
  </reaction>
  <reaction id="DIHYDROXYISOVALDEHYDRAT__45__RXN" name="Dihydroxy-acid dehydratase" reversible="false">
    <notes>
      <html:p>GENE_ASSOCIATION: ( GO2720500 )</html:p>
      <html:p>PROTEIN_ASSOCIATION: ( GO2720500-MONOMER )</html:p>
      <html:p>SUBSYSTEM: superpathway of leucine, valine, and isoleucine biosynthesis</html:p>
      <html:p>SUBSYSTEM: valine biosynthesis</html:p>
      <html:p>PROTEIN_CLASS: 4.2.1.9</html:p>
    </notes>
    <listOfReactants>
      <speciesReference species="DIOH__45__ISOVALERATE" stoichiometry="1"/>
    </listOfReactants>
    <listOfProducts>
      <speciesReference species="_2__45__KETO__45__ISOVALERATE" stoichiometry="1"/>
    </listOfProducts>
  </reaction>
  <reaction id="ARGSUCCINSYN__45__RXN" name="argininosuccinate synthetase" reversible="false">
    <notes>
      <html:p>GENE_ASSOCIATION: ( GO2720296 )</html:p>
      <html:p>PROTEIN_ASSOCIATION: ( GO2720296-MONOMER )</html:p>
      <html:p>SUBSYSTEM: arginine biosynthesis III</html:p>
      <html:p>SUBSYSTEM: arginine biosynthesis I</html:p>
      <html:p>SUBSYSTEM: arginine biosynthesis II (acetyl cycle)</html:p>
      <html:p>PROTEIN_CLASS: 6.3.4.5</html:p>
    </notes>
    <listOfReactants>
      <speciesReference species="L__45__CITRULLINE" stoichiometry="1"/>
      <speciesReference species="L__45__ASPARTATE" stoichiometry="1"/>
    </listOfReactants>
    <listOfProducts>
      <speciesReference species="L__45__ARGININO__45__SUCCINATE" stoichiometry="1"/>
    </listOfProducts>
  </reaction>
  <reaction id="_3__45__DEHYDROQUINATE__45__SYNTHASE__45__RXN" name="3-dehydroquinate synthase" reversible="false">
    <notes>
      <html:p>GENE_ASSOCIATION: ( GO2720245 )</html:p>
      <html:p>PROTEIN_ASSOCIATION: ( GO2720245-MONOMER )</html:p>
      <html:p>SUBSYSTEM: chorismate biosynthesis</html:p>
      <html:p>PROTEIN_CLASS: 4.2.3.4</html:p>
    </notes>
    <listOfReactants>
      <speciesReference species="_3__45__DEOXY__45__D__45__ARABINO__45__HEPTULOSONATE__45__7__45__P" stoichiometry="1"/>
    </listOfReactants>
    <listOfProducts>
      <speciesReference species="DEHYDROQUINATE" stoichiometry="1"/>
    </listOfProducts>
  </reaction>
  <reaction id="PRTRANS__45__RXN" name="Anthranilate phosphoribosyltransferase" reversible="false">
    <notes>
      <html:p>GENE_ASSOCIATION: ( GO2720435 )</html:p>
      <html:p>PROTEIN_ASSOCIATION: ( GO2720435-MONOMER )</html:p>
      <html:p>SUBSYSTEM: tryptophan biosynthesis</html:p>
      <html:p>PROTEIN_CLASS: 2.4.2.18</html:p>
    </notes>
    <listOfReactants>
      <speciesReference species="PRPP" stoichiometry="1"/>
      <speciesReference species="ANTHRANILATE" stoichiometry="1"/>
    </listOfReactants>
    <listOfProducts>
      <speciesReference species="N__45__5__45__PHOSPHORIBOSYL__45__ANTHRANILATE" stoichiometry="1"/>
    </listOfProducts>
  </reaction>
  <reaction id="DIHYDROPICRED__45__RXN" name="Dihydrodipicolinate reductase" reversible="false">
    <notes>
      <html:p>GENE_ASSOCIATION: ( GO2720327 )</html:p>
      <html:p>PROTEIN_ASSOCIATION: ( GO2720327-MONOMER )</html:p>
      <html:p>SUBSYSTEM: lysine biosynthesis I</html:p>
      <html:p>SUBSYSTEM: superpathway of lysine, threonine and methionine biosynthesis I</html:p>
      <html:p>PROTEIN_CLASS: 1.3.1.26</html:p>
    </notes>
    <listOfReactants>
      <speciesReference species="_2__45__3__45__DIHYDRODIPICOLINATE" stoichiometry="1"/>
    </listOfReactants>
    <listOfProducts>
      <speciesReference species="DELTA1__45__PIPERIDEINE__45__2__45__6__45__DICARBOXYLATE" stoichiometry="1"/>
    </listOfProducts>
  </reaction>
  <reaction id="ASPARTATE__45__SEMIALDEHYDE__45__DEHYDROGENASE__45__RXN" name="Aspartate-semialdehyde dehydrogenase" reversible="false">
    <notes>
      <html:p>GENE_ASSOCIATION: ( GO2720476 )</html:p>
      <html:p>PROTEIN_ASSOCIATION: ( GO2720476-MONOMER )</html:p>
      <html:p>SUBSYSTEM: lysine biosynthesis I</html:p>
      <html:p>SUBSYSTEM: superpathway of lysine, threonine and methionine biosynthesis I</html:p>
      <html:p>SUBSYSTEM: homoserine biosynthesis</html:p>
      <html:p>SUBSYSTEM: threonine biosynthesis</html:p>
      <html:p>SUBSYSTEM: isoleucine biosynthesis I</html:p>
      <html:p>PROTEIN_CLASS: 1.2.1.11</html:p>
    </notes>
    <listOfReactants>
      <speciesReference species="L__45__BETA__45__ASPARTYL__45__P" stoichiometry="1"/>
    </listOfReactants>
    <listOfProducts>
      <speciesReference species="L__45__ASPARTATE__45__SEMIALDEHYDE" stoichiometry="1"/>
    </listOfProducts>
  </reaction>
  <reaction id="ANTHRANSYN__45__RXN" name="Anthranilate synthase" reversible="false">
    <notes>
      <html:p>GENE_ASSOCIATION: ( GO2720437 ) or ( GO2720436 )</html:p>
      <html:p>PROTEIN_ASSOCIATION: ( GO2720437-MONOMER ) or ( GO2720436-MONOMER )</html:p>
      <html:p>SUBSYSTEM: tryptophan biosynthesis</html:p>
      <html:p>PROTEIN_CLASS: 4.1.3.27</html:p>
    </notes>
    <listOfReactants>
      <speciesReference species="CHORISMATE" stoichiometry="1"/>
    </listOfReactants>
    <listOfProducts>
      <speciesReference species="ANTHRANILATE" stoichiometry="1"/>
      <speciesReference species="PYRUVATE" stoichiometry="1"/>
    </listOfProducts>
  </reaction>
  <reaction id="DIAMINOPIMDECARB__45__RXN" name="Diaminopimelate decarboxylase" reversible="false">
    <notes>
      <html:p>GENE_ASSOCIATION: ( GO2720309 )</html:p>
      <html:p>PROTEIN_ASSOCIATION: ( GO2720309-MONOMER )</html:p>
      <html:p>SUBSYSTEM: lysine biosynthesis I</html:p>
      <html:p>SUBSYSTEM: superpathway of lysine, threonine and methionine biosynthesis I</html:p>
      <html:p>PROTEIN_CLASS: 4.1.1.20</html:p>
    </notes>
    <listOfReactants>
      <speciesReference species="MESO__45__DIAMINOPIMELATE" stoichiometry="1"/>
    </listOfReactants>
    <listOfProducts>
      <speciesReference species="LYS" stoichiometry="1"/>
    </listOfProducts>
  </reaction>
  <reaction id="PRPPSYN__45__RXN" name="ribose-phosphate diphosphokinase" reversible="false">
    <notes>
      <html:p>GENE_ASSOCIATION: ( GO2720256 )</html:p>
      <html:p>PROTEIN_ASSOCIATION: ( GO2720256-MONOMER )</html:p>
      <html:p>SUBSYSTEM: PRPP biosynthesis I</html:p>
      <html:p>PROTEIN_CLASS: 2.7.6.1</html:p>
    </notes>
    <listOfReactants>
      <speciesReference species="RIBOSE__45__5P" stoichiometry="1"/>
    </listOfReactants>
    <listOfProducts>
      <speciesReference species="PRPP" stoichiometry="1"/>
    </listOfProducts>
  </reaction>
  <reaction id="RXN0__45__2382" name="NA" reversible="false">
    <notes>
      <html:p>GENE_ASSOCIATION: ( GO2720433 ) or ( GO2720432 )</html:p>
      <html:p>PROTEIN_ASSOCIATION: ( GO2720433-MONOMER ) or ( GO2720432-MONOMER )</html:p>
      <html:p>SUBSYSTEM: tryptophan biosynthesis</html:p>
      <html:p>PROTEIN_CLASS: 4.2.1.20</html:p>
    </notes>
    <listOfReactants>
      <speciesReference species="INDOLE" stoichiometry="1"/>
      <speciesReference species="SER" stoichiometry="1"/>
    </listOfReactants>
    <listOfProducts>
      <speciesReference species="TRP" stoichiometry="1"/>
    </listOfProducts>
  </reaction>
  <reaction id="IGPSYN__45__RXN" name="indole-3-glycerol-phosphate synthase" reversible="false">
    <notes>
      <html:p>GENE_ASSOCIATION: ( GO2720434 )</html:p>
      <html:p>PROTEIN_ASSOCIATION: ( GO2720434-MONOMER )</html:p>
      <html:p>SUBSYSTEM: tryptophan biosynthesis</html:p>
      <html:p>PROTEIN_CLASS: 4.1.1.48</html:p>
    </notes>
    <listOfReactants>
      <speciesReference species="CARBOXYPHENYLAMINO__45__DEOXYRIBULOSE__45__P" stoichiometry="1"/>
    </listOfReactants>
    <listOfProducts>
      <speciesReference species="INDOLE__45__3__45__GLYCEROL__45__P" stoichiometry="1"/>
    </listOfProducts>
  </reaction>
  <reaction id="_2__46__5__46__1__46__19__45__RXN" name="3-phosphoshikimate 1-carboxyvinyltransferase" reversible="false">
    <notes>
      <html:p>GENE_ASSOCIATION: ( GO2720479 )</html:p>
      <html:p>PROTEIN_ASSOCIATION: ( GO2720479-MONOMER )</html:p>
      <html:p>SUBSYSTEM: chorismate biosynthesis</html:p>
      <html:p>PROTEIN_CLASS: 2.5.1.19</html:p>
    </notes>
    <listOfReactants>
      <speciesReference species="SHIKIMATE__45__5P" stoichiometry="1"/>
      <speciesReference species="PHOSPHO__45__ENOL__45__PYRUVATE" stoichiometry="1"/>
    </listOfReactants>
    <listOfProducts>
      <speciesReference species="_3__45__ENOLPYRUVYL__45__SHIKIMATE__45__5P" stoichiometry="1"/>
    </listOfProducts>
  </reaction>
  <reaction id="BRANCHED__45__CHAINAMINOTRANSFERLEU__45__RXN" name="Branched-chain amino acid aminotransferase" reversible="false">
    <notes>
      <html:p>GENE_ASSOCIATION: ( GO2720290 )</html:p>
      <html:p>PROTEIN_ASSOCIATION: ( GO2720290-MONOMER )</html:p>
      <html:p>SUBSYSTEM: superpathway of leucine, valine, and isoleucine biosynthesis</html:p>
      <html:p>SUBSYSTEM: leucine biosynthesis</html:p>
      <html:p>PROTEIN_CLASS: 2.6.1.42</html:p>
    </notes>
    <listOfReactants>
      <speciesReference species="_2K__45__4CH3__45__PENTANOATE" stoichiometry="1"/>
    </listOfReactants>
    <listOfProducts>
    <speciesReference species="LEU" stoichiometry="1"/>
      </listOfProducts>
  </reaction>
  <reaction id="BRANCHED__45__CHAINAMINOTRANSFERILEU__45__RXN" name="Branched-chain amino acid aminotransferase" reversible="false">
    <notes>
      <html:p>GENE_ASSOCIATION: ( GO2720290 )</html:p>
      <html:p>PROTEIN_ASSOCIATION: ( GO2720290-MONOMER )</html:p>
      <html:p>SUBSYSTEM: superpathway of leucine, valine, and isoleucine biosynthesis</html:p>
      <html:p>SUBSYSTEM: isoleucine biosynthesis from threonine</html:p>
      <html:p>SUBSYSTEM: isoleucine biosynthesis I</html:p>
      <html:p>PROTEIN_CLASS: 2.6.1.42</html:p>
    </notes>
    <listOfReactants>
      <speciesReference species="_2__45__KETO__45__3__45__METHYL__45__VALERATE" stoichiometry="1"/>
    </listOfReactants>
    <listOfProducts>
    <speciesReference species="ILE" stoichiometry="1"/>
    </listOfProducts>
  </reaction>
  <reaction id="DIHYDRODIPICSYN__45__RXN" name="dihydrodipicolinate synthase" reversible="false">
    <notes>
      <html:p>GENE_ASSOCIATION: ( GO2720465 )</html:p>
      <html:p>PROTEIN_ASSOCIATION: ( GO2720465-MONOMER )</html:p>
      <html:p>SUBSYSTEM: lysine biosynthesis I</html:p>
      <html:p>SUBSYSTEM: superpathway of lysine, threonine and methionine biosynthesis I</html:p>
      <html:p>PROTEIN_CLASS: 4.2.1.52</html:p>
    </notes>
    <listOfReactants>
      <speciesReference species="L__45__ASPARTATE__45__SEMIALDEHYDE" stoichiometry="1"/>
      <speciesReference species="PYRUVATE" stoichiometry="1"/>
    </listOfReactants>
    <listOfProducts>
      <speciesReference species="_2__45__3__45__DIHYDRODIPICOLINATE" stoichiometry="1"/>
    </listOfProducts>
  </reaction>
  <reaction id="DIHYDROXYMETVALDEHYDRAT__45__RXN" name="Dihydroxy-acid dehydratase" reversible="false">
    <notes>
      <html:p>GENE_ASSOCIATION: ( GO2720500 )</html:p>
      <html:p>PROTEIN_ASSOCIATION: ( GO2720500-MONOMER )</html:p>
      <html:p>SUBSYSTEM: superpathway of leucine, valine, and isoleucine biosynthesis</html:p>
      <html:p>SUBSYSTEM: isoleucine biosynthesis from threonine</html:p>
      <html:p>SUBSYSTEM: isoleucine biosynthesis I</html:p>
      <html:p>PROTEIN_CLASS: 4.2.1.9</html:p>
    </notes>
    <listOfReactants>
      <speciesReference species="_1__45__KETO__45__2__45__METHYLVALERATE" stoichiometry="1"/>
    </listOfReactants>
    <listOfProducts>
      <speciesReference species="_2__45__KETO__45__3__45__METHYL__45__VALERATE" stoichiometry="1"/>
    </listOfProducts>
  </reaction>
  <reaction id="SHIKIMATE__45__KINASE__45__RXN" name="shikimate-kinase" reversible="false">
    <notes>
      <html:p>GENE_ASSOCIATION: ( GO2720305 )</html:p>
      <html:p>PROTEIN_ASSOCIATION: ( GO2720305-MONOMER )</html:p>
      <html:p>SUBSYSTEM: chorismate biosynthesis</html:p>
      <html:p>PROTEIN_CLASS: 2.7.1.71</html:p>
    </notes>
    <listOfReactants>
      <speciesReference species="SHIKIMATE" stoichiometry="1"/>
    </listOfReactants>
    <listOfProducts>
      <speciesReference species="SHIKIMATE__45__5P" stoichiometry="1"/>
    </listOfProducts>
  </reaction>
  <reaction id="THREDEHYD__45__RXN" name="Threonine dehydratase" reversible="false">
    <notes>
      <html:p>GENE_ASSOCIATION: ( GO2720496 )</html:p>
      <html:p>PROTEIN_ASSOCIATION: ( GO2720496-MONOMER )</html:p>
      <html:p>SUBSYSTEM: superpathway of leucine, valine, and isoleucine biosynthesis</html:p>
      <html:p>SUBSYSTEM: isoleucine biosynthesis from threonine</html:p>
      <html:p>SUBSYSTEM: isoleucine biosynthesis I</html:p>
      <html:p>PROTEIN_CLASS: 4.3.1.19</html:p>
    </notes>
    <listOfReactants>
      <speciesReference species="THR" stoichiometry="1"/>
    </listOfReactants>
    <listOfProducts>
      <speciesReference species="_2__45__OXOBUTANOATE" stoichiometry="1"/>
    </listOfProducts>
  </reaction>
  <reaction id="ARGSUCCINLYA__45__RXN" name="Argininosuccinate lyase" reversible="false">
    <notes>
      <html:p>GENE_ASSOCIATION: ( GO2720376 )</html:p>
      <html:p>PROTEIN_ASSOCIATION: ( GO2720376-MONOMER )</html:p>
      <html:p>SUBSYSTEM: arginine biosynthesis III</html:p>
      <html:p>SUBSYSTEM: arginine biosynthesis I</html:p>
      <html:p>SUBSYSTEM: arginine biosynthesis II (acetyl cycle)</html:p>
      <html:p>PROTEIN_CLASS: 4.3.2.1</html:p>
    </notes>
    <listOfReactants>
      <speciesReference species="L__45__ARGININO__45__SUCCINATE" stoichiometry="1"/>
    </listOfReactants>
    <listOfProducts>
      <speciesReference species="ARG" stoichiometry="1"/>
      <speciesReference species="FUM" stoichiometry="1"/>
    </listOfProducts>
  </reaction>
  <reaction id="GAPOXNPHOSPHN__45__RXN" name="Glyceraldehyde 3-phosphate dehydrogenase (phosphorylating)" reversible="false">
    <notes>
      <html:p>GENE_ASSOCIATION: ( GO2720379 )</html:p>
      <html:p>PROTEIN_ASSOCIATION: ( GO2720379-MONOMER )</html:p>
      <html:p>SUBSYSTEM: NA</html:p>
      <html:p>PROTEIN_CLASS: 1.2.1.12</html:p>
    </notes>
    <listOfReactants>
      <speciesReference species="GAP" stoichiometry="1"/>
    </listOfReactants>
    <listOfProducts>
      <speciesReference species="DPG" stoichiometry="1"/>
    </listOfProducts>
  </reaction>
  <reaction id="ACETOOHBUTSYN__45__RXN" name="Acetolactate synthase" reversible="false">
    <notes>
      <html:p>GENE_ASSOCIATION: ( GO2720499 ) or ( GO2720498 )</html:p>
      <html:p>PROTEIN_ASSOCIATION: ( GO2720499-MONOMER ) or ( GO2720498-MONOMER )</html:p>
      <html:p>SUBSYSTEM: superpathway of leucine, valine, and isoleucine biosynthesis</html:p>
      <html:p>SUBSYSTEM: isoleucine biosynthesis from threonine</html:p>
      <html:p>SUBSYSTEM: isoleucine biosynthesis I</html:p>
      <html:p>PROTEIN_CLASS: 2.2.1.6</html:p>
    </notes>
    <listOfReactants>
      <speciesReference species="_2__45__OXOBUTANOATE" stoichiometry="1"/>
      <speciesReference species="PYRUVATE" stoichiometry="1"/>
    </listOfReactants>
    <listOfProducts>
      <speciesReference species="_2__45__ACETO__45__2__45__HYDROXY__45__BUTYRATE" stoichiometry="1"/>
    </listOfProducts>
  </reaction>
  <reaction id="PYRROLINECARBDEHYDROG__45__RXN" name="1-pyrroline-5-carboxylate dehydrogenase" reversible="false">
    <notes>
      <html:p>GENE_ASSOCIATION: ( GO2720490 )</html:p>
      <html:p>PROTEIN_ASSOCIATION: ( GO2720490-MONOMER )</html:p>
      <html:p>SUBSYSTEM: proline degradation I</html:p>
      <html:p>SUBSYSTEM: arginine degradation I (arginase pathway)</html:p>
      <html:p>PROTEIN_CLASS: 1.5.1.12</html:p>
    </notes>
    <listOfReactants>
      <speciesReference species="L__45__DELTA1__45__PYRROLINE_5__45__CARBOXYLATE" stoichiometry="1"/>
    </listOfReactants>
    <listOfProducts>
      <speciesReference species="GLT" stoichiometry="1"/>
    </listOfProducts>
  </reaction>
  <reaction id="ACETYLORNDEACET__45__RXN" name="Acetylornithine deacetylase" reversible="false">
    <notes>
      <html:p>GENE_ASSOCIATION: ( GO2720303 )</html:p>
      <html:p>PROTEIN_ASSOCIATION: ( GO2720303-MONOMER )</html:p>
      <html:p>SUBSYSTEM: ornithine biosynthesis</html:p>
      <html:p>SUBSYSTEM: arginine biosynthesis I</html:p>
      <html:p>PROTEIN_CLASS: 3.5.1.16</html:p>
    </notes>
    <listOfReactants>
      <speciesReference species="N__45__ALPHA__45__ACETYLORNITHINE" stoichiometry="1"/>
    </listOfReactants>
    <listOfProducts>
      <speciesReference species="ACET" stoichiometry="1"/>
      <speciesReference species="L__45__ORNITHINE" stoichiometry="1"/>
    </listOfProducts>
  </reaction>
  <reaction id="RXN__45__7933" name="NA" reversible="false">
    <notes>
      <html:p>GENE_ASSOCIATION: ( GO2720303 )</html:p>
      <html:p>PROTEIN_ASSOCIATION: ( GO2720303-MONOMER )</html:p>
      <html:p>SUBSYSTEM: arginine biosynthesis III</html:p>
      <html:p>PROTEIN_CLASS: 3.5.1.16</html:p>
    </notes>
    <listOfReactants>
      <speciesReference species="CPD__45__7224" stoichiometry="1"/>
    </listOfReactants>
    <listOfProducts>
      <speciesReference species="L__45__CITRULLINE" stoichiometry="1"/>
      <speciesReference species="ACET" stoichiometry="1"/>
    </listOfProducts>
  </reaction>
  <reaction id="ASPAMINOTRANS__45__RXN" name="Aspartate aminotransferase" reversible="true">
    <notes>
      <html:p>GENE_ASSOCIATION: ( GO2720342 )</html:p>
      <html:p>PROTEIN_ASSOCIATION: ( GO2720342-MONOMER )</html:p>
      <html:p>SUBSYSTEM: aspartate degradation I</html:p>
      <html:p>SUBSYSTEM: superpathway of lysine, threonine and methionine biosynthesis I</html:p>
      <html:p>SUBSYSTEM: threonine biosynthesis</html:p>
      <html:p>SUBSYSTEM: aspartate biosynthesis</html:p>
      <html:p>SUBSYSTEM: isoleucine biosynthesis I</html:p>
      <html:p>PROTEIN_CLASS: 2.6.1.1</html:p>
    </notes>
    <listOfReactants>
      <speciesReference species="L__45__ASPARTATE" stoichiometry="1"/>
    </listOfReactants>
    <listOfProducts>
      <speciesReference species="OXALACETIC_ACID" stoichiometry="1"/>
    </listOfProducts>
  </reaction>
</listOfReactions>
</model>
</sbml>
