# Supplementary material for: Graph-Based Analysis of the Metabolic Exchanges between Two Co-Resident Intracellular Symbionts, Baumannia cicadellinicola and Sulcia muelleri, with Their Insect Host, Homalodisca coagulata
Source: PLoS Comput Biol. 2010 Sep 2;6(9):e1000904. doi: 10.1371/journal.pcbi.1000904 (PMC2936742; doi:10.1371/journal.pcbi.1000904)
Supplement: Dataset S4 — Filtered metabolic network of B. cicadellinicola in SBML format. (0.25 MB XML) [file pcbi.1000904.s004.xml]

<?xml version="1.0" encoding="UTF-8"?>
<sbml xmlns="http://www.sbml.org/sbml/level2" xmlns:html="http://www.w3.org/1999/xhtml" version="1" level="2">
  <model id="BAUCH280_metabolic_network" name="Candidatus Baumannia cicadellinicola">
    <listOfCompartments>
      <compartment id="cytoplasm"/>
    </listOfCompartments>
    <listOfSpecies>
    <species id="MESO__45__DIAMINOPIMELATE" name="meso-diaminopimelate" initialAmount="0" compartment="cytoplasm" boundaryCondition="false" />
    <species id="LYS" name="lysine" initialAmount="0" compartment="cytoplasm" boundaryCondition="false" />
      <species id="CPD__45__9452" name="di-trans,poly-cis-decaprenyl diphosphate" initialAmount="0" compartment="cytoplasm" boundaryCondition="false" />
      <species id="CPD__45__9453" name="di-trans,poly-cis-nonaprenyl diphosphate" initialAmount="0" compartment="cytoplasm" boundaryCondition="false" />
    <species id="CPD__45__9454" name="di-trans,poly-cis-octaprenyl diphosphate" initialAmount="0" compartment="cytoplasm" boundaryCondition="false" />
  <species id="CPD__45__9455" name="di-trans,poly-cis-heptaprenyl diphosphate" initialAmount="0" compartment="cytoplasm" boundaryCondition="false" />
      <species id="CPD__45__9456" name="di-trans,poly-cis-hexaprenyl diphosphate" initialAmount="0" compartment="cytoplasm" boundaryCondition="false" />
      <species id="CPD__45__9457" name="di-trans,poly-cis-pentaprenyl diphosphate" initialAmount="0" compartment="cytoplasm" boundaryCondition="false" />
      <species id="B__45__ALANINE" name="&amp;beta;-alanine" initialAmount="0" compartment="cytoplasm" boundaryCondition="false"/>
      <species id="AMINO__45__HYDROXYMETHYL__45__METHYL__45__PYR__45__P" name="hydroxymethylpyrimidine phosphate" initialAmount="0" compartment="cytoplasm" boundaryCondition="false"/>
      <species id="HEME_O" name="heme o" initialAmount="0" compartment="cytoplasm" boundaryCondition="false"/>
      <species id="FAD" name="FAD" initialAmount="0" compartment="cytoplasm" boundaryCondition="false"/>
      <species id="L__45__GAMMA__45__GLUTAMYLCYSTEINE" name="L-&amp;gamma;-glutamylcysteine" initialAmount="0" compartment="cytoplasm" boundaryCondition="false"/>
      <species id="DIAMINO__45__OH__45__PHOSPHORIBOSYLAMINO__45__PYR" name="2,5-diamino-6-(ribosylamino)-4-(3H)-pyrimidinone 5'-phosphate" initialAmount="0" compartment="cytoplasm" boundaryCondition="false"/>
      <species id="GDP" name="GDP" initialAmount="0" compartment="cytoplasm" boundaryCondition="false"/>
      <species id="CPD__45__1086" name="5-amino-6-(5'-phosphoribitylamino)uracil" initialAmount="0" compartment="cytoplasm" boundaryCondition="false"/>
      <species id="L__45__1__45__PHOSPHATIDYL__45__GLYCEROL__45__P" name="an L-1-phosphatidylglycerol-phosphate" initialAmount="0" compartment="cytoplasm" boundaryCondition="false"/>
      <species id="L__45__1__45__PHOSPHATIDYL__45__ETHANOLAMINE" name="an L-1-phosphatidyl-ethanolamine" initialAmount="0" compartment="cytoplasm" boundaryCondition="false"/>
      <species id="D__45__SEDOHEPTULOSE__45__7__45__P" name="D-sedoheptulose-7-phosphate" initialAmount="0" compartment="cytoplasm" boundaryCondition="false"/>
      <species id="DIHYDROFOLATE" name="7,8-dihydrofolate" initialAmount="0" compartment="cytoplasm" boundaryCondition="false"/>
      <species id="_2__45__PG" name="2-phosphoglycerate" initialAmount="0" compartment="cytoplasm" boundaryCondition="false"/>
      <species id="PROTOHEME" name="protoheme IX" initialAmount="0" compartment="cytoplasm" boundaryCondition="false"/>
      <species id="_5__45__PHOSPHO__45__RIBOSYL__45__GLYCINEAMIDE" name="5-phospho-ribosyl-glycineamide" initialAmount="0" compartment="cytoplasm" boundaryCondition="false"/>
      <species id="IMP" name="inosine-5'-phosphate" initialAmount="0" compartment="cytoplasm" boundaryCondition="false"/>
      <species id="DIAMINONONANOATE" name="7,8-diaminopelargonate" initialAmount="0" compartment="cytoplasm" boundaryCondition="false"/>
      <species id="ACETYL__45__COA" name="acetyl-CoA" initialAmount="0" compartment="cytoplasm" boundaryCondition="false"/>
      <species id="HIS" name="L-histidine" initialAmount="0" compartment="cytoplasm" boundaryCondition="false"/>
      <species id="GLYCOLALDEHYDE" name="glycolaldehyde" initialAmount="0" compartment="cytoplasm" boundaryCondition="false"/>
      <species id="_4__45__AMINO__45__4__45__DEOXYCHORISMATE" name="4-amino-4-deoxychorismate" initialAmount="0" compartment="cytoplasm" boundaryCondition="false"/>
      <species id="L__45__ASPARTATE" name="L-aspartate" initialAmount="0" compartment="cytoplasm" boundaryCondition="false"/>
      <species id="L__45__CYSTATHIONINE" name="cystathionine" initialAmount="0" compartment="cytoplasm" boundaryCondition="false"/>
      <species id="DIMETHYL__45__D__45__RIBITYL__45__LUMAZINE" name="6,7-dimethyl-8-(1-D-ribityl)lumazine" initialAmount="0" compartment="cytoplasm" boundaryCondition="false"/>
      <species id="__124__UDP__45__N__45__acetylmuramoyl__45__Tripeptide__124__" name="a UDP-N-acetylmuramoyl-tripeptide" initialAmount="0" compartment="cytoplasm" boundaryCondition="false"/>
      <species id="DEHYDROQUINATE" name="3-dehydroquinate" initialAmount="0" compartment="cytoplasm" boundaryCondition="false"/>
      <species id="LL__45__DIAMINOPIMELATE" name="L,L-diaminopimelate" initialAmount="0" compartment="cytoplasm" boundaryCondition="false"/>
      <species id="ATP" name="ATP" initialAmount="0" compartment="cytoplasm" boundaryCondition="false"/>
      <species id="RIBOSE__45__5P" name="D-ribose-5-phosphate" initialAmount="0" compartment="cytoplasm" boundaryCondition="false"/>
      <species id="D__45__ERYTHRO__45__IMIDAZOLE__45__GLYCEROL__45__P" name="D-erythro-imidazole-glycerol-phosphate" initialAmount="0" compartment="cytoplasm" boundaryCondition="false"/>
      <species id="PHOSPHORIBOSYL__45__FORMIMINO__45__AICAR__45__P" name="phosphoribosylformiminoAICAR-phosphate" initialAmount="0" compartment="cytoplasm" boundaryCondition="false"/>
      <species id="DI__45__H__45__OROTATE" name="dihydroorotate" initialAmount="0" compartment="cytoplasm" boundaryCondition="false"/>
      <species id="DIHYDRONEOPTERIN__45__P3" name="7,8-dihydroneopterin triphosphate" initialAmount="0" compartment="cytoplasm" boundaryCondition="false"/>
      <species id="NAD" name="NAD+" initialAmount="0" compartment="cytoplasm" boundaryCondition="false"/>
      <species id="GLYCEROL__45__3P" name="sn-glycerol-3-phosphate" initialAmount="0" compartment="cytoplasm" boundaryCondition="false"/>
      <species id="CDPDIACYLGLYCEROL" name="a CDP-diacylglycerol" initialAmount="0" compartment="cytoplasm" boundaryCondition="false"/>
      <species id="PHOSPHORIBOSYL__45__ATP" name="phosphoribosyl-ATP" initialAmount="0" compartment="cytoplasm" boundaryCondition="false"/>
      <species id="UDP__45__AA__45__GLUTAMATE" name="UDP-N-acetylmuramoyl-L-alanyl-D-glutamate" initialAmount="0" compartment="cytoplasm" boundaryCondition="false"/>
      <species id="SUC" name="succinate" initialAmount="0" compartment="cytoplasm" boundaryCondition="false"/>
      <species id="HOMO__45__CYS" name="L-homocysteine" initialAmount="0" compartment="cytoplasm" boundaryCondition="false"/>
      <species id="_3__45__DEOXY__45__D__45__ARABINO__45__HEPTULOSONATE__45__7__45__P" name="3-deoxy-D-arabino-heptulosonate-7-phosphate" initialAmount="0" compartment="cytoplasm" boundaryCondition="false"/>
      <species id="ADENYLOSUCC" name="adenylo-succinate" initialAmount="0" compartment="cytoplasm" boundaryCondition="false"/>
      <species id="PYRIDOXAL_PHOSPHATE" name="pyridoxal 5'-phosphate" initialAmount="0" compartment="cytoplasm" boundaryCondition="false"/>
      <species id="DUMP" name="dUMP" initialAmount="0" compartment="cytoplasm" boundaryCondition="false"/>
      <species id="_4__45__CYTIDINE__45__5__45__DIPHOSPHO__45__2__45__C" name="4-(cytidine 5'-diphospho)-2-C-methyl-D-erythritol" initialAmount="0" compartment="cytoplasm" boundaryCondition="false"/>
      <species id="HYDROXY__45__METHYL__45__BUTENYL__45__DIP" name="1-hydroxy-2-methyl-2-(E)-butenyl 4-diphosphate" initialAmount="0" compartment="cytoplasm" boundaryCondition="false"/>
      <species id="UNDECAPRENYL__45__DIPHOSPHATE" name="di-trans,poly-cis-undecaprenyl diphosphate" initialAmount="0" compartment="cytoplasm" boundaryCondition="false"/>
      <species id="THR" name="threonine" initialAmount="0" compartment="cytoplasm" boundaryCondition="false"/>
      <species id="_2__45__DEHYDROPANTOATE" name="2-dehydropantoate" initialAmount="0" compartment="cytoplasm" boundaryCondition="false"/>
      <species id="UROPORPHYRINOGEN__45__III" name="uroporphyrinogen-III" initialAmount="0" compartment="cytoplasm" boundaryCondition="false"/>
      <species id="C5" name="N-acetylmuramoyl-L-alanyl-D-glutamyl-meso-2,6-diaminoheptane-D-alanyl-D-alanine-diphosphoundecaprenol" initialAmount="0" compartment="cytoplasm" boundaryCondition="false"/>
      <species id="C6" name="N-acetylmuramoyl-L-alanyl-D-glutamyl-meso-2,6-diaminopimelyl-D-alanyl-D-alanine-diphosphoundecaprenyl-N-acetylglucosamine" initialAmount="0" compartment="cytoplasm" boundaryCondition="false"/>
      <species id="_3OH__45__4P__45__OH__45__ALPHA__45__KETOBUTYRATE" name="2-oxo-3-hydroxy-4-phosphobutanoate" initialAmount="0" compartment="cytoplasm" boundaryCondition="false"/>
      <species id="METHYLENE__45__THF" name="5,10-methylene-THF" initialAmount="0" compartment="cytoplasm" boundaryCondition="false"/>
      <species id="C1" name="UDP-N-acetylmuramoyl-L-alanyl-D-glutamyl-meso-2,6-diaminoheptanedioate- D-alanyl-D-alanine" initialAmount="0" compartment="cytoplasm" boundaryCondition="false"/>
      <species id="PHOSPHORIBULOSYL__45__FORMIMINO__45__AICAR__45__P" name="phosphoribulosylformimino-AICAR-P" initialAmount="0" compartment="cytoplasm" boundaryCondition="false"/>
      <species id="CYS" name="L-cysteine" initialAmount="0" compartment="cytoplasm" boundaryCondition="false"/>
      <species id="AICAR" name="aminoimidazole carboxamide ribonucleotide" initialAmount="0" compartment="cytoplasm" boundaryCondition="false"/>
      <species id="NADP" name="NADP+" initialAmount="0" compartment="cytoplasm" boundaryCondition="false"/>
      <species id="DIHYDROXY__45__ACETONE__45__PHOSPHATE" name="dihydroxy-acetone phosphate" initialAmount="0" compartment="cytoplasm" boundaryCondition="false"/>
      <species id="HYDROXYMETHYLBILANE" name="hydroxymethylbilane" initialAmount="0" compartment="cytoplasm" boundaryCondition="false"/>
      <species id="FORMYL__45__THF__45__GLU__45__N" name="an N10-formyl-tetrahydrofolate" initialAmount="0" compartment="cytoplasm" boundaryCondition="false"/>
      <species id="HISTIDINAL" name="histidinal" initialAmount="0" compartment="cytoplasm" boundaryCondition="false"/>
      <species id="HOMO__45__SER" name="homoserine" initialAmount="0" compartment="cytoplasm" boundaryCondition="false"/>
      <species id="QUINOLINATE" name="quinolinate" initialAmount="0" compartment="cytoplasm" boundaryCondition="false"/>
      <species id="L__45__PHOSPHATIDATE" name="an L-phosphatidate" initialAmount="0" compartment="cytoplasm" boundaryCondition="false"/>
      <species id="CPD0__45__181" name="N5-carboxyaminoimidazole ribonucleotide" initialAmount="0" compartment="cytoplasm" boundaryCondition="false"/>
      <species id="_2__45__PHOSPHO__45__4__45__CYTIDINE__45__5__45__DIPHOSPHO__45__2__45__C__45__MET" name="2-phospho-4-(cytidine 5'-diphospho)-2-C-methyl-D-erythritol" initialAmount="0" compartment="cytoplasm" boundaryCondition="false"/>
      <species id="RIBULOSE__45__5P" name="D-ribulose-5-phosphate" initialAmount="0" compartment="cytoplasm" boundaryCondition="false"/>
      <species id="L__45__1__45__PHOSPHATIDYL__45__SERINE" name="an L-1-phosphatidylserine" initialAmount="0" compartment="cytoplasm" boundaryCondition="false"/>
      <species id="ACETYLSERINE" name="O-acetyl-L-serine" initialAmount="0" compartment="cytoplasm" boundaryCondition="false"/>
      <species id="L__45__PANTOATE" name="L-pantoate" initialAmount="0" compartment="cytoplasm" boundaryCondition="false"/>
      <species id="UDP" name="UDP" initialAmount="0" compartment="cytoplasm" boundaryCondition="false"/>
      <species id="HCO3" name="HCO3-" initialAmount="0" compartment="cytoplasm" boundaryCondition="false"/>
      <species id="PORPHOBILINOGEN" name="porphobilinogen" initialAmount="0" compartment="cytoplasm" boundaryCondition="false"/>
      <species id="TDP" name="dTDP" initialAmount="0" compartment="cytoplasm" boundaryCondition="false"/>
      <species id="CPD0__45__1028" name="2-cis,6-trans,10-trans-geranylgeranyl diphosphate" initialAmount="0" compartment="cytoplasm" boundaryCondition="false"/>
      <species id="_3__45__DEHYDRO__45__SHIKIMATE" name="3-dehydro-shikimate" initialAmount="0" compartment="cytoplasm" boundaryCondition="false"/>
      <species id="PHOSPHO__45__ENOL__45__PYRUVATE" name="phosphoenolpyruvate" initialAmount="0" compartment="cytoplasm" boundaryCondition="false"/>
      <species id="OROTIDINE__45__5__45__PHOSPHATE" name="orotidine-5'-phosphate" initialAmount="0" compartment="cytoplasm" boundaryCondition="false"/>
      <species id="DELTA3__45__ISOPENTENYL__45__PP" name="isopentenyl diphosphate" initialAmount="0" compartment="cytoplasm" boundaryCondition="false"/>
      <species id="FRUCTOSE__45__16__45__DIPHOSPHATE" name="fructose-1,6-bisphosphate" initialAmount="0" compartment="cytoplasm" boundaryCondition="false"/>
      <species id="ADENOSYL__45__HOMO__45__CYS" name="S-adenosyl-L-homocysteine" initialAmount="0" compartment="cytoplasm" boundaryCondition="false"/>
      <species id="MET" name="L-methionine" initialAmount="0" compartment="cytoplasm" boundaryCondition="false"/>
      <species id="THIAMINE__45__P" name="thiamine-phosphate" initialAmount="0" compartment="cytoplasm" boundaryCondition="false"/>
      <species id="GERANYL__45__PP" name="geranyl-diphosphate" initialAmount="0" compartment="cytoplasm" boundaryCondition="false"/>
      <species id="DEPHOSPHO__45__COA" name="dephospho-CoA" initialAmount="0" compartment="cytoplasm" boundaryCondition="false"/>
      <species id="PANTOTHENATE" name="pantothenate" initialAmount="0" compartment="cytoplasm" boundaryCondition="false"/>
      <species id="OXALACETIC_ACID" name="oxaloacetate" initialAmount="0" compartment="cytoplasm" boundaryCondition="false"/>
      <species id="ACYL__45__SN__45__GLYCEROL__45__3P" name="a 2-lysophosphatidate" initialAmount="0" compartment="cytoplasm" boundaryCondition="false"/>
      <species id="ACET" name="acetate" initialAmount="0" compartment="cytoplasm" boundaryCondition="false"/>
      <species id="OROTATE" name="orotate" initialAmount="0" compartment="cytoplasm" boundaryCondition="false"/>
      <species id="GLC__45__6__45__P" name="&amp;beta;-D-glucose-6-phosphate" initialAmount="0" compartment="cytoplasm" boundaryCondition="false"/>
      <species id="_5__45__METHYL__45__THF" name="5-methyl-THF" initialAmount="0" compartment="cytoplasm" boundaryCondition="false"/>
      <species id="GLUCOSAMINE__45__1P" name="D-glucosamine 1-phosphate" initialAmount="0" compartment="cytoplasm" boundaryCondition="false"/>
      <species id="_2__45__OXOBUTANOATE" name="2-oxobutanoate" initialAmount="0" compartment="cytoplasm" boundaryCondition="false"/>
      <species id="PYRIDOXINE__45__5P" name="pyridoxine-5'-phosphate" initialAmount="0" compartment="cytoplasm" boundaryCondition="false"/>
      <species id="DGDP" name="dGDP" initialAmount="0" compartment="cytoplasm" boundaryCondition="false"/>
      <species id="CARBAMOYL__45__P" name="carbamoyl-phosphate" initialAmount="0" compartment="cytoplasm" boundaryCondition="false"/>
      <species id="DUDP" name="dUDP" initialAmount="0" compartment="cytoplasm" boundaryCondition="false"/>
      <species id="ERYTHROSE__45__4P" name="D-erythrose-4-phosphate" initialAmount="0" compartment="cytoplasm" boundaryCondition="false"/>
      <species id="_2__45__KETO__45__ISOVALERATE" name="2-keto-isovalerate" initialAmount="0" compartment="cytoplasm" boundaryCondition="false"/>
      <species id="O__45__SUCCINYL__45__L__45__HOMOSERINE" name="O-succinyl-L-homoserine" initialAmount="0" compartment="cytoplasm" boundaryCondition="false"/>
      <species id="DCDP" name="dCDP" initialAmount="0" compartment="cytoplasm" boundaryCondition="false"/>
      <species id="GAP" name="D-glyceraldehyde-3-phosphate" initialAmount="0" compartment="cytoplasm" boundaryCondition="false"/>
      <species id="FRUCTOSE__45__6P" name="fructose-6-phosphate" initialAmount="0" compartment="cytoplasm" boundaryCondition="false"/>
      <species id="N__45__ACETYL__45__D__45__GLUCOSAMINE__45__1__45__P" name="N-acetyl-glucosamine-1-phosphate" initialAmount="0" compartment="cytoplasm" boundaryCondition="false"/>
      <species id="DIHYDRO__45__NEO__45__PTERIN" name="7,8-dihydro-D-neopterin" initialAmount="0" compartment="cytoplasm" boundaryCondition="false"/>
      <species id="PHOSPHORIBOSYL__45__CARBOXY__45__AMINOIMIDAZOLE" name="4-carboxyaminoimidazole ribonucleotide" initialAmount="0" compartment="cytoplasm" boundaryCondition="false"/>
      <species id="_2__45__AMINO__45__3__45__OXO__45__4__45__PHOSPHONOOXYBUTYRATE" name="(2S)-2-amino-3-oxo-4-phosphonooxybutanoate" initialAmount="0" compartment="cytoplasm" boundaryCondition="false"/>
      <species id="ACETYL__45__P" name="acetylphosphate" initialAmount="0" compartment="cytoplasm" boundaryCondition="false"/>
      <species id="CPD__45__564" name="S-ribosyl-L-homocysteine" initialAmount="0" compartment="cytoplasm" boundaryCondition="false"/>
      <species id="UDP__45__ACETYLMURAMOYL__45__ALA" name="UDP-N-acetylmuramoyl-L-alanine" initialAmount="0" compartment="cytoplasm" boundaryCondition="false"/>
      <species id="PYRUVATE" name="pyruvate" initialAmount="0" compartment="cytoplasm" boundaryCondition="false"/>
      <species id="MAL" name="malate" initialAmount="0" compartment="cytoplasm" boundaryCondition="false"/>
      <species id="_5__45__FORMYL__45__THF" name="5-formyl-tetrahydrofolate" initialAmount="0" compartment="cytoplasm" boundaryCondition="false"/>
      <species id="D__45__GLUCOSAMINE__45__6__45__P" name="D-glucosamine-6-phosphate" initialAmount="0" compartment="cytoplasm" boundaryCondition="false"/>
      <species id="UNDECAPRENYL__45__P" name="undecaprenyl phosphate" initialAmount="0" compartment="cytoplasm" boundaryCondition="false"/>
      <species id="SHIKIMATE" name="shikimate" initialAmount="0" compartment="cytoplasm" boundaryCondition="false"/>
      <species id="__124__UDP__45__NAcMur__45__Peptides__124__" name="a UDP-N-acetylmuramoyl-pentapeptide" initialAmount="0" compartment="cytoplasm" boundaryCondition="false"/>
      <species id="SIROHEME" name="siroheme" initialAmount="0" compartment="cytoplasm" boundaryCondition="false"/>
      <species id="_2__45__C__45__METHYL__45__D__45__ERYTHRITOL__45__4__45__PHOSPHATE" name="2-C-methyl-D-erythritol-4-phosphate" initialAmount="0" compartment="cytoplasm" boundaryCondition="false"/>
      <species id="PHOSPHORIBOSYL__45__FORMAMIDO__45__CARBOXAMIDE" name="phosphoribosyl-formamido-carboxamide" initialAmount="0" compartment="cytoplasm" boundaryCondition="false"/>
      <species id="PHOSPHORIBOSYL__45__AMP" name="phosphoribosyl-AMP" initialAmount="0" compartment="cytoplasm" boundaryCondition="false"/>
      <species id="_5__45__P__45__RIBOSYL__45__N__45__FORMYLGLYCINEAMIDE" name="5'-phosphoribosyl-N-formylglycineamide" initialAmount="0" compartment="cytoplasm" boundaryCondition="false"/>
      <species id="TMP" name="dTMP" initialAmount="0" compartment="cytoplasm" boundaryCondition="false"/>
      <species id="G3P" name="3-phosphoglycerate" initialAmount="0" compartment="cytoplasm" boundaryCondition="false"/>
      <species id="P__45__AMINO__45__BENZOATE" name="p-aminobenzoate" initialAmount="0" compartment="cytoplasm" boundaryCondition="false"/>
      <species id="R__45__4__45__PHOSPHOPANTOTHENOYL__45__L__45__CYSTEINE" name="R-4'-phosphopantothenoyl-L-cysteine" initialAmount="0" compartment="cytoplasm" boundaryCondition="false"/>
      <species id="CARBAMYUL__45__L__45__ASPARTATE" name="N-carbamoyl-L-aspartate" initialAmount="0" compartment="cytoplasm" boundaryCondition="false"/>
      <species id="CPD__45__2961" name="6-phospho-D-gluconate" initialAmount="0" compartment="cytoplasm" boundaryCondition="false"/>
      <species id="_5__45__P__45__BETA__45__D__45__RIBOSYL__45__AMINE" name="5-phospho-&amp;beta;-D-ribosyl-amine" initialAmount="0" compartment="cytoplasm" boundaryCondition="false"/>
      <species id="CPD__45__5725" name="tetrahydrofolate-L-glutamate" initialAmount="0" compartment="cytoplasm" boundaryCondition="false"/>
      <species id="CPD__45__5727" name="5,10-methenyl-tetrahydropteroyl-[&amp;gamma;-Glu](n)" initialAmount="0" compartment="cytoplasm" boundaryCondition="false"/>
      <species id="DIHYDROPTERIN__45__CH2OH__45__PP" name="(2-amino-4-hydroxy-7,8-dihydropteridin-6-yl)methyl diphosphate" initialAmount="0" compartment="cytoplasm" boundaryCondition="false"/>
      <species id="D__45__GLT" name="D-glutamate" initialAmount="0" compartment="cytoplasm" boundaryCondition="false"/>
      <species id="CDP" name="CDP" initialAmount="0" compartment="cytoplasm" boundaryCondition="false"/>
      <species id="UDP__45__N__45__ACETYL__45__D__45__GLUCOSAMINE" name="UDP-N-acetyl-D-glucosamine" initialAmount="0" compartment="cytoplasm" boundaryCondition="false"/>
      <species id="UDP__45__N__45__ACETYLMURAMATE" name="UDP-N-acetylmuramate" initialAmount="0" compartment="cytoplasm" boundaryCondition="false"/>
      <species id="GTP" name="GTP" initialAmount="0" compartment="cytoplasm" boundaryCondition="false"/>
      <species id="METHYLENE__45__THF__45__GLU__45__N" name="a 5,10-methylene-tetrahydrofolate" initialAmount="0" compartment="cytoplasm" boundaryCondition="false"/>
      <species id="UDP__45__ACETYL__45__CARBOXYVINYL__45__GLUCOSAMINE" name="UDP-GlcNAc-enolpyruvate" initialAmount="0" compartment="cytoplasm" boundaryCondition="false"/>
      <species id="FUM" name="fumarate" initialAmount="0" compartment="cytoplasm" boundaryCondition="false"/>
      <species id="__124__Folatepolyglutamate__45__n__124__" name="a folylpolyglutamate(n)" initialAmount="0" compartment="cytoplasm" boundaryCondition="false"/>
      <species id="D__45__ALANINE" name="D-alanine" initialAmount="0" compartment="cytoplasm" boundaryCondition="false"/>
      <species id="CPD__45__4211" name="dimethylallyl-diphosphate" initialAmount="0" compartment="cytoplasm" boundaryCondition="false"/>
      <species id="THF" name="tetrahydrofolate" initialAmount="0" compartment="cytoplasm" boundaryCondition="false"/>
      <species id="HISTIDINOL" name="histidinol" initialAmount="0" compartment="cytoplasm" boundaryCondition="false"/>
      <species id="DIHYDROSIROHYDROCHLORIN" name="precorrin-2" initialAmount="0" compartment="cytoplasm" boundaryCondition="false"/>
      <species id="FARNESYL__45__PP" name="(E,E)-farnesyl diphosphate" initialAmount="0" compartment="cytoplasm" boundaryCondition="false"/>
      <species id="CHORISMATE" name="chorismate" initialAmount="0" compartment="cytoplasm" boundaryCondition="false"/>
      <species id="ADP" name="ADP" initialAmount="0" compartment="cytoplasm" boundaryCondition="false"/>
      <species id="UMP" name="UMP" initialAmount="0" compartment="cytoplasm" boundaryCondition="false"/>
      <species id="DEAMIDO__45__NAD" name="deamido-NAD" initialAmount="0" compartment="cytoplasm" boundaryCondition="false"/>
      <species id="_10__45__FORMYL__45__THF" name="10-formyl-tetrahydrofolate" initialAmount="0" compartment="cytoplasm" boundaryCondition="false"/>
      <species id="SHIKIMATE__45__5P" name="shikimate-3-phosphate" initialAmount="0" compartment="cytoplasm" boundaryCondition="false"/>
      <species id="_4__45__P__45__PANTOTHENATE" name="D-4'-phosphopantothenate" initialAmount="0" compartment="cytoplasm" boundaryCondition="false"/>
      <species id="_3__45__ENOLPYRUVYL__45__SHIKIMATE__45__5P" name="5-enolpyruvyl-shikimate-3-phosphate" initialAmount="0" compartment="cytoplasm" boundaryCondition="false"/>
      <species id="_5__45__PHOSPHORIBOSYL__45__5__45__AMINOIMIDAZOLE" name="5-aminoimidazole ribonucleotide" initialAmount="0" compartment="cytoplasm" boundaryCondition="false"/>
      <species id="SER" name="L-serine" initialAmount="0" compartment="cytoplasm" boundaryCondition="false"/>
      <species id="MALONYL__45__COA" name="malonyl-CoA" initialAmount="0" compartment="cytoplasm" boundaryCondition="false"/>
      <species id="CPD__45__9038" name="precorrin-1" initialAmount="0" compartment="cytoplasm" boundaryCondition="false"/>
      <species id="CPD__45__602" name="5-amino-6-(5'-phosphoribosylamino)uracil" initialAmount="0" compartment="cytoplasm" boundaryCondition="false"/>
      <species id="_1__45__AMINO__45__PROPAN__45__2__45__ONE__45__3__45__PHOSPHATE" name="1-amino-propan-2-one-3-phosphate" initialAmount="0" compartment="cytoplasm" boundaryCondition="false"/>
      <species id="D__45__6__45__P__45__GLUCONO__45__DELTA__45__LACTONE" name="D-glucono-&amp;delta;-lactone-6-phosphate" initialAmount="0" compartment="cytoplasm" boundaryCondition="false"/>
      <species id="THIAMINE__45__PYROPHOSPHATE" name="thiamine diphosphate" initialAmount="0" compartment="cytoplasm" boundaryCondition="false"/>
      <species id="_7__45__8__45__DIHYDROPTEROATE" name="7,8-dihydropteroate" initialAmount="0" compartment="cytoplasm" boundaryCondition="false"/>
      <species id="AMINO__45__RIBOSYLAMINO__45__1H__45__3H__45__PYR__45__DIONE" name="5-amino-6-ribitylamino-2,4(1H,3H)-pyrimidinedione" initialAmount="0" compartment="cytoplasm" boundaryCondition="false"/>
      <species id="GLUTATHIONE" name="glutathione" initialAmount="0" compartment="cytoplasm" boundaryCondition="false"/>
      <species id="P__45__RIBOSYL__45__4__45__SUCCCARB__45__AMINOIMIDAZOLE" name="5'-phosphoribosyl-4-(N-succinocarboxamide)-5-aminoimidazole" initialAmount="0" compartment="cytoplasm" boundaryCondition="false"/>
      <species id="NICOTINATE_NUCLEOTIDE" name="nicotinate nucleotide" initialAmount="0" compartment="cytoplasm" boundaryCondition="false"/>
      <species id="DIHYDROXY__45__BUTANONE__45__P" name="3,4-dihydroxy-2-butanone-4-P" initialAmount="0" compartment="cytoplasm" boundaryCondition="false"/>
      <species id="_6__45__PYRUVOYL__45__5678__45__TETRAHYDROPTERIN" name="6-pyruvoyl tetrahydropterin" initialAmount="0" compartment="cytoplasm" boundaryCondition="false"/>
      <species id="TTP" name="dTTP" initialAmount="0" compartment="cytoplasm" boundaryCondition="false"/>
      <species id="AMINO__45__HYDROXYMETHYL__45__METHYLPYRIMIDINE__45__PP" name="4-amino-5-hydroxymethyl-2-methylpyrimidine-pyrophosphate" initialAmount="0" compartment="cytoplasm" boundaryCondition="false"/>
      <species id="D__45__ALA__45__D__45__ALA" name="D-alanyl-D-alanine" initialAmount="0" compartment="cytoplasm" boundaryCondition="false"/>
      <species id="SIROHYDROCHLORIN" name="sirohydrochlorin" initialAmount="0" compartment="cytoplasm" boundaryCondition="false"/>
      <species id="_4__45__PHOSPHONOOXY__45__THREONINE" name="4-(phosphonooxy)-threonine" initialAmount="0" compartment="cytoplasm" boundaryCondition="false"/>
      <species id="XYLULOSE__45__5__45__PHOSPHATE" name="D-xylulose-5-phosphate" initialAmount="0" compartment="cytoplasm" boundaryCondition="false"/>
      <species id="GLYCEROL" name="glycerol" initialAmount="0" compartment="cytoplasm" boundaryCondition="false"/>
      <species id="_5__45__PHOSPHORIBOSYL__45__N__45__FORMYLGLYCINEAMIDINE" name="5-phosphoribosyl-N-formylglycineamidine" initialAmount="0" compartment="cytoplasm" boundaryCondition="false"/>
      <species id="ACETALD" name="acetaldehyde" initialAmount="0" compartment="cytoplasm" boundaryCondition="false"/>
      <species id="_2C__45__METH__45__D__45__ERYTHRITOL__45__CYCLODIPHOSPHATE" name="2-C-methyl-D-erythritol-2,4-cyclodiphosphate" initialAmount="0" compartment="cytoplasm" boundaryCondition="false"/>
      <species id="GMP" name="GMP" initialAmount="0" compartment="cytoplasm" boundaryCondition="false"/>
      <species id="FMN" name="FMN" initialAmount="0" compartment="cytoplasm" boundaryCondition="false"/>
      <species id="RIBOFLAVIN" name="riboflavin" initialAmount="0" compartment="cytoplasm" boundaryCondition="false"/>
      <species id="L__45__HISTIDINOL__45__P" name="L-histidinol-phosphate" initialAmount="0" compartment="cytoplasm" boundaryCondition="false"/>
      <species id="XANTHOSINE__45__5__45__PHOSPHATE" name="xanthosine-5-phosphate" initialAmount="0" compartment="cytoplasm" boundaryCondition="false"/>
      <species id="AMINO__45__OH__45__HYDROXYMETHYL__45__DIHYDROPTERIDINE" name="6-hydroxymethyl-7,8-dihydropterin" initialAmount="0" compartment="cytoplasm" boundaryCondition="false"/>
      <species id="GLY" name="glycine" initialAmount="0" compartment="cytoplasm" boundaryCondition="false"/>
      <species id="CMP" name="CMP" initialAmount="0" compartment="cytoplasm" boundaryCondition="false"/>
      <species id="PRPP" name="5-phosphoribosyl 1-pyrophosphate" initialAmount="0" compartment="cytoplasm" boundaryCondition="false"/>
      <species id="GLT" name="L-glutamate" initialAmount="0" compartment="cytoplasm" boundaryCondition="false"/>
      <species id="_8__45__AMINO__45__7__45__OXONONANOATE" name="7-keto-8-aminopelargonate" initialAmount="0" compartment="cytoplasm" boundaryCondition="false"/>
      <species id="L__45__ALPHA__45__ALANINE" name="L-alanine" initialAmount="0" compartment="cytoplasm" boundaryCondition="false"/>
      <species id="AMP" name="AMP" initialAmount="0" compartment="cytoplasm" boundaryCondition="false"/>
      <species id="UTP" name="UTP" initialAmount="0" compartment="cytoplasm" boundaryCondition="false"/>
      <species id="FORMATE" name="formate" initialAmount="0" compartment="cytoplasm" boundaryCondition="false"/>
      <species id="DUTP" name="dUTP" initialAmount="0" compartment="cytoplasm" boundaryCondition="false"/>
      <species id="PANTETHEINE__45__P" name="pantetheine 4'-phosphate" initialAmount="0" compartment="cytoplasm" boundaryCondition="false"/>
      <species id="DETHIOBIOTIN" name="dethiobiotin" initialAmount="0" compartment="cytoplasm" boundaryCondition="false"/>
      <species id="DPG" name="1,3-diphosphateglycerate" initialAmount="0" compartment="cytoplasm" boundaryCondition="false"/>
      <species id="DEOXYXYLULOSE__45__5P" name="1-deoxy-D-xylulose 5-phosphate" initialAmount="0" compartment="cytoplasm" boundaryCondition="false"/>
      <species id="BIOTIN" name="biotin" initialAmount="0" compartment="cytoplasm" boundaryCondition="false"/>
      <species id="CO__45__A" name="coenzyme A" initialAmount="0" compartment="cytoplasm" boundaryCondition="false"/>
      <species id="CARDIOLIPIN" name="cardiolipin" initialAmount="0" compartment="cytoplasm" boundaryCondition="false"/>
      <species id="IMINOASPARTATE" name="iminoaspartate" initialAmount="0" compartment="cytoplasm" boundaryCondition="false"/>
      <species id="CTP" name="CTP" initialAmount="0" compartment="cytoplasm" boundaryCondition="false"/>
      <species id="THF__45__GLU__45__N" name="a tetrahydrofolate polyglutamate" initialAmount="0" compartment="cytoplasm" boundaryCondition="false"/>
      <species id="THZ__45__P" name="4-methyl-5-(&amp;beta;-hydroxyethyl)thiazole phosphate" initialAmount="0" compartment="cytoplasm" boundaryCondition="false"/>
      <species id="DGTP" name="dGTP" initialAmount="0" compartment="cytoplasm" boundaryCondition="false"/>
      <species id="CPD__45__5662" name="9-mercaptodethiobiotin" initialAmount="0" compartment="cytoplasm" boundaryCondition="false"/>
      <species id="ADENINE" name="adenine" initialAmount="0" compartment="cytoplasm" boundaryCondition="false"/>
      <species id="ERYTHRONATE__45__4P" name="erythronate-4-phosphate" initialAmount="0" compartment="cytoplasm" boundaryCondition="false"/>
      <species id="IMIDAZOLE__45__ACETOL__45__P" name="imidazole acetol-phosphate" initialAmount="0" compartment="cytoplasm" boundaryCondition="false"/>
      <species id="_5__45__10__45__METHENYL__45__THF" name="5,10-methenyltetrahydrofolate" initialAmount="0" compartment="cytoplasm" boundaryCondition="false"/>
      <species id="L__45__1__45__PHOSPHATIDYL__45__GLYCEROL" name="an L-1-phosphatidyl-glycerol" initialAmount="0" compartment="cytoplasm" boundaryCondition="false"/>
      <species id="S__45__ADENOSYLMETHIONINE" name="S-adenosyl-L-methionine" initialAmount="0" compartment="cytoplasm" boundaryCondition="false"/>
      <species id="DCTP" name="dCTP" initialAmount="0" compartment="cytoplasm" boundaryCondition="false"/>
    </listOfSpecies>
    <listOfReactions>
     <reaction id="ATPASE__45__RXN" name="ATP synthase" reversible="false">
    <listOfReactants>
      <speciesReference species="ADP" stoichiometry="1"/>
    </listOfReactants>
    <listOfProducts>
      <speciesReference species="ATP" stoichiometry="1"/>
    </listOfProducts>
  </reaction>
  <reaction id="FAKETHF__45__RXN" name="fake reaction to produce THF and _10__45__FORMYL__45__THF" reversible="true">
    <listOfReactants>
      <speciesReference species="THF" stoichiometry="1"/>
    </listOfReactants>
    <listOfProducts>
      <speciesReference species="_10__45__FORMYL__45__THF" stoichiometry="1"/>
    </listOfProducts>
  </reaction>
    <reaction id="ADENYL__45__KIN__45__RXN" name="Adenylate kinase" reversible="false">
    <listOfReactants>
      <speciesReference species="ATP" stoichiometry="1"/>
      <speciesReference species="AMP" stoichiometry="1"/>
    </listOfReactants>
    <listOfProducts>
      <speciesReference species="ADP" stoichiometry="2"/>
    </listOfProducts>
  </reaction>
    <reaction id="CDPREDUCT__45__RXN" name="NA" reversible="false">
    <listOfReactants>
      <speciesReference species="CDP" stoichiometry="1"/>
    </listOfReactants>
    <listOfProducts>
      <speciesReference species="DCDP" stoichiometry="1"/>
    </listOfProducts>
  </reaction>
    <reaction id="GDPKIN__45__RXN" name="NA" reversible="false">
    <listOfReactants>
      <speciesReference species="GDP" stoichiometry="1"/>
    </listOfReactants>
    <listOfProducts>
      <speciesReference species="GTP" stoichiometry="1"/>
    </listOfProducts>
  </reaction>
    <reaction id="CDPKIN__45__RXN" name="NA" reversible="true">
      <listOfReactants>
	<speciesReference species="CDP" stoichiometry="1"/>
      </listOfReactants>
      <listOfProducts>
	<speciesReference species="CTP" stoichiometry="1"/>
      </listOfProducts>
    </reaction>
    <reaction id="GPPSYN__45__RXN" name="Dimethylallyltransferase" reversible="false">
    <listOfReactants>
      <speciesReference species="CPD__45__4211" stoichiometry="1"/>
      <speciesReference species="DELTA3__45__ISOPENTENYL__45__PP" stoichiometry="1"/>
    </listOfReactants>
    <listOfProducts>
      <speciesReference species="GERANYL__45__PP" stoichiometry="1"/>
    </listOfProducts>
  </reaction>
     <reaction id="GDPREDUCT__45__RXN" name="NA" reversible="false">
    <notes>
      <html:p>GENE_ASSOCIATION: ( BCI_0385_nrdB ) or ( BCI_0386 )</html:p>
      <html:p>PROTEIN_ASSOCIATION: ( ribonucleotide-diphosphate reductase subunit beta//ADPREDUCT-RXN//CDPREDUCT-RXN//GDPREDUCT-RXN//RIBONUCLEOSIDE-DIP-REDUCTI-RXN//UDPREDUCT-RXN ) or ( ribonucleotide-diphosphate reductase subunit alpha )</html:p>
      <html:p>PROTEIN_CLASS: 1.17.4.1</html:p>
      <html:p>SUBSYSTEM: purine nucleotides de novo biosynthesis I</html:p>
      <html:p>SIDE: __124__Red__45__Thioredoxin__124__</html:p>
      <html:p>SIDE: __124__Ox__45__Thioredoxin__124__</html:p>
      <html:p>SIDE: WATER</html:p>
      <html:p>COFACTOR: __124__Red__45__Thioredoxin__124__</html:p>
      <html:p>COFACTOR: __124__Ox__45__Thioredoxin__124__</html:p>
      <html:p>GENERIC: true</html:p>
      <html:p>TYPE: macro</html:p>
      <html:p>HOLE: false</html:p>
    </notes>
    <listOfReactants>
      <speciesReference species="GDP" stoichiometry="1"/>
    </listOfReactants>
    <listOfProducts>
      <speciesReference species="DGDP" stoichiometry="1"/>
    </listOfProducts>
  </reaction>
    <reaction id="THFTOMET__45__RXN" name="NA" reversible="false">
    <listOfReactants>
      <speciesReference species="THF" stoichiometry="1"/>
    </listOfReactants>
    <listOfProducts>
      <speciesReference species="METHYLENE__45__THF" stoichiometry="1"/>
    </listOfProducts>
  </reaction>
  <reaction id="SAMTOAHC__45__RXN" name="Fake reaction to produce adenosyl homo-cys from SAM" reversible="false">
    <listOfReactants>
      <speciesReference species="S__45__ADENOSYLMETHIONINE" stoichiometry="1"/>
    </listOfReactants>
    <listOfProducts>
      <speciesReference species="ADENOSYL__45__HOMO__45__CYS" stoichiometry="1"/>
    </listOfProducts>
  </reaction>
     <reaction id="UDPREDUCT__45__RXN" name="NA" reversible="false">
    <notes>
      <html:p>GENE_ASSOCIATION: ( BCI_0385_nrdB ) or ( BCI_0386 )</html:p>
      <html:p>PROTEIN_ASSOCIATION: ( ribonucleotide-diphosphate reductase subunit beta//ADPREDUCT-RXN//CDPREDUCT-RXN//GDPREDUCT-RXN//RIBONUCLEOSIDE-DIP-REDUCTI-RXN//UDPREDUCT-RXN ) or ( ribonucleotide-diphosphate reductase subunit alpha )</html:p>
      <html:p>PROTEIN_CLASS: 1.17.4.1</html:p>
      <html:p>SUBSYSTEM: de novo biosynthesis of pyrimidine deoxyribonucleotides</html:p>
      <html:p>SIDE: __124__Red__45__Thioredoxin__124__</html:p>
      <html:p>SIDE: WATER</html:p>
      <html:p>SIDE: __124__Ox__45__Thioredoxin__124__</html:p>
      <html:p>COFACTOR: __124__Red__45__Thioredoxin__124__</html:p>
      <html:p>COFACTOR: __124__Ox__45__Thioredoxin__124__</html:p>
      <html:p>GENERIC: true</html:p>
      <html:p>TYPE: macro</html:p>
      <html:p>HOLE: false</html:p>
    </notes>
    <listOfReactants>
      <speciesReference species="UDP" stoichiometry="1"/>
    </listOfReactants>
    <listOfProducts>
      <speciesReference species="DUDP" stoichiometry="1"/>
    </listOfProducts>
  </reaction>
  <reaction id="POLY__45__RXN" name="polymerisation" reversible="false">
  <listOfReactants>
     <speciesReference species="__124__UDP__45__NAcMur__45__Peptides__124__" stoichiometry="1"/>
    </listOfReactants>
    <listOfProducts>
      <speciesReference species="C1" stoichiometry="1"/>
    </listOfProducts>
  </reaction>
  <reaction id="RXN__45__8993" name="NA" reversible="false">
    <notes>
      <html:p>GENE_ASSOCIATION: ( BCI_0532_uppS )</html:p>
      <html:p>PROTEIN_ASSOCIATION: ( undecaprenyl diphosphate synthase )</html:p>
      <html:p>SUBSYSTEM: undecaprenyl diphosphate biosynthesis</html:p>
      <html:p>PROTEIN_CLASS: NA</html:p>
      <html:p>SIDE: PPI</html:p>
      <html:p>SIDE: DELTA3__45__ISOPENTENYL__45__PP</html:p>
      <html:p>GENERIC: false</html:p>
      <html:p>TYPE: small</html:p>
      <html:p>HOLE: false</html:p>
    </notes>
    <listOfReactants>
      <speciesReference species="CPD0__45__1028" stoichiometry="1"/>
      <speciesReference species="DELTA3__45__ISOPENTENYL__45__PP" stoichiometry="1"/>
    </listOfReactants>
    <listOfProducts>
      <speciesReference species="CPD__45__9457" stoichiometry="1"/>
    </listOfProducts>
  </reaction>
  <reaction id="RXN__45__8994" name="NA" reversible="false">
    <notes>
      <html:p>GENE_ASSOCIATION: ( BCI_0532_uppS )</html:p>
      <html:p>PROTEIN_ASSOCIATION: ( undecaprenyl diphosphate synthase )</html:p>
      <html:p>SUBSYSTEM: undecaprenyl diphosphate biosynthesis</html:p>
      <html:p>PROTEIN_CLASS: NA</html:p>
      <html:p>SIDE: PPI</html:p>
      <html:p>SIDE: DELTA3__45__ISOPENTENYL__45__PP</html:p>
      <html:p>GENERIC: false</html:p>
      <html:p>TYPE: small</html:p>
      <html:p>HOLE: false</html:p>
    </notes>
    <listOfReactants>
      <speciesReference species="DELTA3__45__ISOPENTENYL__45__PP" stoichiometry="1"/>
      <speciesReference species="CPD__45__9457" stoichiometry="1"/>
    </listOfReactants>
    <listOfProducts>
      <speciesReference species="CPD__45__9456" stoichiometry="1"/>
    </listOfProducts>
  </reaction>
  <reaction id="RXN__45__8995" name="NA" reversible="false">
    <notes>
      <html:p>GENE_ASSOCIATION: ( BCI_0532_uppS )</html:p>
      <html:p>PROTEIN_ASSOCIATION: ( undecaprenyl diphosphate synthase )</html:p>
      <html:p>SUBSYSTEM: undecaprenyl diphosphate biosynthesis</html:p>
      <html:p>PROTEIN_CLASS: NA</html:p>
      <html:p>SIDE: PPI</html:p>
      <html:p>SIDE: DELTA3__45__ISOPENTENYL__45__PP</html:p>
      <html:p>GENERIC: false</html:p>
      <html:p>TYPE: small</html:p>
      <html:p>HOLE: false</html:p>
    </notes>
    <listOfReactants>
      <speciesReference species="DELTA3__45__ISOPENTENYL__45__PP" stoichiometry="1"/>
      <speciesReference species="CPD__45__9456" stoichiometry="1"/>
    </listOfReactants>
    <listOfProducts>
      <speciesReference species="CPD__45__9455" stoichiometry="1"/>
    </listOfProducts>
  </reaction>
   <reaction id="RXN__45__8996" name="NA" reversible="false">
    <notes>
      <html:p>GENE_ASSOCIATION: ( BCI_0532_uppS )</html:p>
      <html:p>PROTEIN_ASSOCIATION: ( undecaprenyl diphosphate synthase )</html:p>
      <html:p>SUBSYSTEM: undecaprenyl diphosphate biosynthesis</html:p>
      <html:p>PROTEIN_CLASS: NA</html:p>
      <html:p>SIDE: PPI</html:p>
      <html:p>SIDE: DELTA3__45__ISOPENTENYL__45__PP</html:p>
      <html:p>GENERIC: false</html:p>
      <html:p>TYPE: small</html:p>
      <html:p>HOLE: false</html:p>
    </notes>
    <listOfReactants>
      <speciesReference species="DELTA3__45__ISOPENTENYL__45__PP" stoichiometry="1"/>
      <speciesReference species="CPD__45__9455" stoichiometry="1"/>
    </listOfReactants>
    <listOfProducts>
      <speciesReference species="CPD__45__9454" stoichiometry="1"/>
    </listOfProducts>
  </reaction>
   <reaction id="RXN__45__8997" name="NA" reversible="false">
    <notes>
      <html:p>GENE_ASSOCIATION: ( BCI_0532_uppS )</html:p>
      <html:p>PROTEIN_ASSOCIATION: ( undecaprenyl diphosphate synthase )</html:p>
      <html:p>SUBSYSTEM: undecaprenyl diphosphate biosynthesis</html:p>
      <html:p>PROTEIN_CLASS: NA</html:p>
      <html:p>SIDE: PPI</html:p>
      <html:p>SIDE: DELTA3__45__ISOPENTENYL__45__PP</html:p>
      <html:p>GENERIC: false</html:p>
      <html:p>TYPE: small</html:p>
      <html:p>HOLE: false</html:p>
    </notes>
    <listOfReactants>
      <speciesReference species="CPD__45__9454" stoichiometry="1"/>
      <speciesReference species="DELTA3__45__ISOPENTENYL__45__PP" stoichiometry="1"/>
    </listOfReactants>
    <listOfProducts>
      <speciesReference species="CPD__45__9453" stoichiometry="1"/>
    </listOfProducts>
  </reaction>
  <reaction id="RXN__45__8998" name="NA" reversible="false">
    <notes>
      <html:p>GENE_ASSOCIATION: ( BCI_0532_uppS )</html:p>
      <html:p>PROTEIN_ASSOCIATION: ( undecaprenyl diphosphate synthase )</html:p>
      <html:p>SUBSYSTEM: undecaprenyl diphosphate biosynthesis</html:p>
      <html:p>PROTEIN_CLASS: NA</html:p>
      <html:p>SIDE: PPI</html:p>
      <html:p>SIDE: DELTA3__45__ISOPENTENYL__45__PP</html:p>
      <html:p>GENERIC: false</html:p>
      <html:p>TYPE: small</html:p>
      <html:p>HOLE: false</html:p>
    </notes>
    <listOfReactants>
      <speciesReference species="CPD__45__9453" stoichiometry="1"/>
      <speciesReference species="DELTA3__45__ISOPENTENYL__45__PP" stoichiometry="1"/>
    </listOfReactants>
    <listOfProducts>
      <speciesReference species="CPD__45__9452" stoichiometry="1"/>
    </listOfProducts>
  </reaction>
  <reaction id="RXN__45__8999" name="NA" reversible="false">
    <notes>
      <html:p>GENE_ASSOCIATION: ( BCI_0532_uppS )</html:p>
      <html:p>PROTEIN_ASSOCIATION: ( undecaprenyl diphosphate synthase )</html:p>
      <html:p>SUBSYSTEM: undecaprenyl diphosphate biosynthesis</html:p>
      <html:p>PROTEIN_CLASS: NA</html:p>
      <html:p>SIDE: PPI</html:p>
      <html:p>SIDE: DELTA3__45__ISOPENTENYL__45__PP</html:p>
      <html:p>GENERIC: false</html:p>
      <html:p>TYPE: small</html:p>
      <html:p>HOLE: false</html:p>
    </notes>
    <listOfReactants>
      <speciesReference species="DELTA3__45__ISOPENTENYL__45__PP" stoichiometry="1"/>
      <speciesReference species="CPD__45__9452" stoichiometry="1"/>
    </listOfReactants>
    <listOfProducts>
      <speciesReference species="UNDECAPRENYL__45__DIPHOSPHATE" stoichiometry="1"/>
    </listOfProducts>
  </reaction>
    <reaction id="THIAZOLSYN2__45__RXN" name="NA" reversible="false">
    <notes>
      <html:p>GENE_ASSOCIATION: ( BCI_0045_thiG ) or ( BCI_0046_thiH )</html:p>
      <html:p>PROTEIN_ASSOCIATION: ( thiazole synthase ) or ( thiH protein )</html:p>
      <html:p>PROTEIN_CLASS: NA</html:p>
      <html:p>SUBSYSTEM: thiamine biosynthesis</html:p>
      <html:p>SIDE: __124__ThiS__45__CoASH__45__proteins__124__</html:p>
      <html:p>SIDE: __124__Thi__45__S__124__</html:p>
      <html:p>SIDE: C1__32__of__32__tyrosine</html:p>
      <html:p>SIDE: _4__45__HYDROXY__45__BENZYL__45__ALCOHOL</html:p>
      <html:p>SIDE: __124__ThiF__45__Proteins__124__</html:p>
      <html:p>GENERIC: true</html:p>
      <html:p>TYPE: macro</html:p>
      <html:p>HOLE: false</html:p>
    </notes>
    <listOfReactants>
      <speciesReference species="DEOXYXYLULOSE__45__5P" stoichiometry="1"/>
    </listOfReactants>
    <listOfProducts>
      <speciesReference species="THZ__45__P" stoichiometry="1"/>
    </listOfProducts>
  </reaction>
    <reaction id="ERYTH4PDEHYDROG__45__RXN" name="Erythrose-4-phosphate dehydrogenase" reversible="false">
    <notes>
      <html:p>GENE_ASSOCIATION: gapA</html:p>
      <html:p>PROTEIN_ASSOCIATION: NA</html:p>
      <html:p>PROTEIN_CLASS: 1.2.1.72</html:p>
      <html:p>SUBSYSTEM: pyridoxal 5&#039;-phosphate biosynthesis</html:p>
      <html:p>SUBSYSTEM: superpathway of pyridoxal 5&#039;-phosphate biosynthesis and salvage</html:p>
      <html:p>SIDE: NAD</html:p>
      <html:p>SIDE: WATER</html:p>
      <html:p>SIDE: PROTON</html:p>
      <html:p>SIDE: NADH</html:p>
      <html:p>COFACTOR: NAD</html:p>
      <html:p>COFACTOR: NADH</html:p>
      <html:p>GENERIC: false</html:p>
      <html:p>TYPE: small</html:p>
      <html:p>HOLE: true</html:p>
    </notes>
    <listOfReactants>
      <speciesReference species="ERYTHROSE__45__4P" stoichiometry="1"/>
    </listOfReactants>
    <listOfProducts>
      <speciesReference species="ERYTHRONATE__45__4P" stoichiometry="1"/>
    </listOfProducts>
  </reaction>
     <reaction id="UDPKIN__45__RXN" name="NA" reversible="false">
    <notes>
      <html:p>GENE_ASSOCIATION: ( BCI_0007_ndk )</html:p>
      <html:p>PROTEIN_ASSOCIATION: ( Nucleoside diphosphate kinase (NDK) (NDP kinase) (Nucleoside-2-P kinase)//CDPKIN-RXN//DADPKIN-RXN//DCDPKIN-RXN//DGDPKIN-RXN//DTDPKIN-RXN//DUDPKIN-RXN//GDPKIN-RXN//NUCLEOSIDE-DIP-KIN-RXN//UDPKIN-RXN )</html:p>
      <html:p>SUBSYSTEM: pyrimidine ribonucleotides interconversion</html:p>
      <html:p>SUBSYSTEM: de novo biosynthesis of pyrimidine ribonucleotides</html:p>
      <html:p>PROTEIN_CLASS: 2.7.4.6</html:p>
      <html:p>COFACTOR: UDP</html:p>
      <html:p>COFACTOR: ADP</html:p>
      <html:p>COFACTOR: ATP</html:p>
      <html:p>COFACTOR: UTP</html:p>
      <html:p>SIDE: ADP</html:p>
      <html:p>SIDE: ATP</html:p>
      <html:p>GENERIC: false</html:p>
      <html:p>TYPE: small</html:p>
      <html:p>HOLE: false</html:p>
    </notes>
    <listOfReactants>
      <speciesReference species="UDP" stoichiometry="1"/>
    </listOfReactants>
    <listOfProducts>
      <speciesReference species="UTP" stoichiometry="1"/>
    </listOfProducts>
  </reaction>
      <reaction id="DIHYDROFOLATESYNTH__45__RXN" name="dihydrofolate synthetase" reversible="false">
        <listOfReactants>
          <speciesReference species="GLT" stoichiometry="1"/>
          <speciesReference species="_7__45__8__45__DIHYDROPTEROATE" stoichiometry="1"/>
        </listOfReactants>
        <listOfProducts>
          <speciesReference species="DIHYDROFOLATE" stoichiometry="1"/>
        </listOfProducts>
        <notes>
          <html:p>GENE_ASSOCIATION: ( BCI_0366_folC )</html:p>
          <html:p>PROTEIN_ASSOCIATION: ( dihydrofolate:folylpolyglutamate synthetase//FOLYLPOLYGLUTAMATESYNTH-RXN//FORMYLTHFGLUSYNTH-RXN//RXN0-2921 )</html:p>
          <html:p>SUBSYSTEM: formylTHF biosynthesis II</html:p>
          <html:p>SUBSYSTEM: tetrahydrofolate biosynthesis I</html:p>
          <html:p>SUBSYSTEM: tetrahydrofolate biosynthesis II</html:p>
          <html:p>SIDE: ATP</html:p>
          <html:p>SIDE: GLT</html:p>
          <html:p>SIDE: __124__Pi__124__</html:p>
          <html:p>SIDE: ADP</html:p>
          <html:p>PROTEIN_CLASS: 6.3.2.12</html:p>
          <html:p>GENERIC: false</html:p>
          <html:p>TYPE: small</html:p>
          <html:p>HOLE: false</html:p>
        </notes>
      </reaction>
      <reaction id="F16ALDOLASE__45__RXN" name="Fructose-bisphosphate aldolase" reversible="false">
        <listOfReactants>
          <speciesReference species="FRUCTOSE__45__16__45__DIPHOSPHATE" stoichiometry="1"/>
        </listOfReactants>
        <listOfProducts>
          <speciesReference species="GAP" stoichiometry="1"/>
          <speciesReference species="DIHYDROXY__45__ACETONE__45__PHOSPHATE" stoichiometry="1"/>
        </listOfProducts>
        <notes>
          <html:p>GENE_ASSOCIATION: ( BCI_0646_fbaA )</html:p>
          <html:p>PROTEIN_ASSOCIATION: ( fructose-bisphosphate aldolase )</html:p>
          <html:p>SUBSYSTEM: formaldehyde assimilation II (RuMP Cycle)</html:p>
          <html:p>SUBSYSTEM: gluconeogenesis</html:p>
          <html:p>SUBSYSTEM: superpathway of glycolysis, pyruvate dehydrogenase, TCA, and glyoxylate bypass</html:p>
          <html:p>SUBSYSTEM: glycolysis I</html:p>
          <html:p>PROTEIN_CLASS: 4.1.2.13</html:p>
          <html:p>GENERIC: false</html:p>
          <html:p>TYPE: small</html:p>
          <html:p>HOLE: false</html:p>
        </notes>
      </reaction>
      <reaction id="METHYLENETHFDEHYDROG__45__NADP__45__RXN" name="Methylenetetrahydrofolate dehydrogenase (NADP+)" reversible="true">
        <listOfReactants>
          <speciesReference species="METHYLENE__45__THF" stoichiometry="1"/>
        </listOfReactants>
        <listOfProducts>
          <speciesReference species="_5__45__10__45__METHENYL__45__THF" stoichiometry="1"/>
        </listOfProducts>
        <notes>
          <html:p>GENE_ASSOCIATION: ( BCI_0122_folD )</html:p>
          <html:p>PROTEIN_ASSOCIATION: ( Bifunctional protein folD [Includes: Methylenetetrahydrofolate dehydrogenase ; Methenyltetrahydrofolate cyclohydrolase ]//METHENYLTHFCYCLOHYDRO-RXN//METHYLENETHFDEHYDROG-NADP-RXN//Methenyltetrahydrofolate cyclohydrolase )</html:p>
          <html:p>SUBSYSTEM: folate transformations</html:p>
          <html:p>SUBSYSTEM: formaldehyde oxidation V (tetrahydrofolate pathway)</html:p>
          <html:p>SUBSYSTEM: formylTHF biosynthesis II</html:p>
          <html:p>SUBSYSTEM: reductive acetyl coenzyme A pathway</html:p>
          <html:p>SIDE: NADP</html:p>
          <html:p>SIDE: NADPH</html:p>
          <html:p>PROTEIN_CLASS: 1.5.1.5</html:p>
          <html:p>GENERIC: false</html:p>
          <html:p>TYPE: small</html:p>
          <html:p>HOLE: false</html:p>
        </notes>
      </reaction>
      <reaction id="GMP__45__SYN__45__NH3__45__RXN" name="GMP synthetase" reversible="false">
        <listOfReactants>
          <speciesReference species="XANTHOSINE__45__5__45__PHOSPHATE" stoichiometry="1"/>
        </listOfReactants>
        <listOfProducts>
          <speciesReference species="GMP" stoichiometry="1"/>
        </listOfProducts>
        <notes>
          <html:p>GENE_ASSOCIATION: ( BCI_0650_guaA )</html:p>
          <html:p>PROTEIN_ASSOCIATION: ( bifunctional GMP synthase/glutamine amidotransferase protein//GMP-SYN-GLUT-RXN )</html:p>
          <html:p>SUBSYSTEM: purine nucleotides de novo biosynthesis I</html:p>
          <html:p>SIDE: PPI</html:p>
          <html:p>SIDE: AMMONIA</html:p>
          <html:p>PROTEIN_CLASS: 6.3.4.1</html:p>
          <html:p>GENERIC: false</html:p>
          <html:p>TYPE: small</html:p>
          <html:p>HOLE: false</html:p>
        </notes>
      </reaction>
      <reaction id="P__45__PANTOCYSLIG__45__RXN" name="Phosphopantothenate--cysteine ligase" reversible="false">
        <listOfReactants>
          <speciesReference species="CYS" stoichiometry="1"/>
          <speciesReference species="_4__45__P__45__PANTOTHENATE" stoichiometry="1"/>
        </listOfReactants>
        <listOfProducts>
          <speciesReference species="R__45__4__45__PHOSPHOPANTOTHENOYL__45__L__45__CYSTEINE" stoichiometry="1"/>
        </listOfProducts>
        <notes>
          <html:p>GENE_ASSOCIATION: ( BCI_0183_dfp )</html:p>
          <html:p>PROTEIN_ASSOCIATION: ( phosphopantothenoylcysteine decarboxylase/phosphopantothenate--cysteine ligase )</html:p>
          <html:p>SUBSYSTEM: coenzyme A biosynthesis</html:p>
          <html:p>SIDE: CMP</html:p>
          <html:p>SIDE: CTP</html:p>
          <html:p>SIDE: CYS</html:p>
          <html:p>SIDE: PPI</html:p>
          <html:p>PROTEIN_CLASS: 6.3.2.5</html:p>
          <html:p>GENERIC: false</html:p>
          <html:p>TYPE: small</html:p>
          <html:p>HOLE: false</html:p>
        </notes>
      </reaction>
      <reaction id="GLUTRACE__45__RXN" name="Glutamate racemase" reversible="false">
        <listOfReactants>
          <speciesReference species="GLT" stoichiometry="1"/>
        </listOfReactants>
        <listOfProducts>
          <speciesReference species="D__45__GLT" stoichiometry="1"/>
        </listOfProducts>
        <notes>
          <html:p>GENE_ASSOCIATION: ( BCI_0153_murI )</html:p>
          <html:p>PROTEIN_ASSOCIATION: ( glutamate racemase )</html:p>
          <html:p>SUBSYSTEM: peptidoglycan biosynthesis I</html:p>
          <html:p>PROTEIN_CLASS: 5.1.1.3</html:p>
          <html:p>GENERIC: false</html:p>
          <html:p>TYPE: small</html:p>
          <html:p>HOLE: false</html:p>
        </notes>
      </reaction>
      <reaction id="_3__45__DEHYDROQUINATE__45__DEHYDRATASE__45__RXN" name="3-dehydroquinate dehydratase" reversible="false">
        <listOfReactants>
          <speciesReference species="DEHYDROQUINATE" stoichiometry="1"/>
        </listOfReactants>
        <listOfProducts>
          <speciesReference species="_3__45__DEHYDRO__45__SHIKIMATE" stoichiometry="1"/>
        </listOfProducts>
        <notes>
          <html:p>GENE_ASSOCIATION: ( BCI_0050_aroQ )</html:p>
          <html:p>PROTEIN_ASSOCIATION: ( 3-dehydroquinate dehydratase )</html:p>
          <html:p>SUBSYSTEM: chorismate biosynthesis</html:p>
          <html:p>SIDE: WATER</html:p>
          <html:p>PROTEIN_CLASS: 4.2.1.10</html:p>
          <html:p>GENERIC: false</html:p>
          <html:p>TYPE: small</html:p>
          <html:p>HOLE: false</html:p>
        </notes>
      </reaction>
      <reaction id="DIHYDROOROTOX__45__RXN" name="Dihydroorotate oxidase" reversible="false">
        <listOfReactants>
          <speciesReference species="DI__45__H__45__OROTATE" stoichiometry="1"/>
        </listOfReactants>
        <listOfProducts>
          <speciesReference species="OROTATE" stoichiometry="1"/>
        </listOfProducts>
        <notes>
          <html:p>GENE_ASSOCIATION: ( BCI_0409_pyrD )</html:p>
          <html:p>PROTEIN_ASSOCIATION: ( dihydroorotate dehydrogenase 2//DIHYDROOROTOX-RXN )</html:p>
          <html:p>SUBSYSTEM: de novo biosynthesis of pyrimidine ribonucleotides</html:p>
          <html:p>SUBSYSTEM: de novo biosynthesis of uridine-5'-monophosphate</html:p>
          <html:p>SIDE: OXYGEN__45__MOLECULE</html:p>
          <html:p>SIDE: HYDROGEN__45__PEROXIDE</html:p>
          <html:p>PROTEIN_CLASS: 1.3.3.1</html:p>
          <html:p>GENERIC: false</html:p>
          <html:p>TYPE: small</html:p>
          <html:p>HOLE: false</html:p>
        </notes>
      </reaction>
      <reaction id="CHORISMATE__45__SYNTHASE__45__RXN" name="Chorismate synthase" reversible="false">
        <listOfReactants>
          <speciesReference species="_3__45__ENOLPYRUVYL__45__SHIKIMATE__45__5P" stoichiometry="1"/>
        </listOfReactants>
        <listOfProducts>
          <speciesReference species="CHORISMATE" stoichiometry="1"/>
        </listOfProducts>
        <notes>
          <html:p>GENE_ASSOCIATION: ( BCI_0361_aroC )</html:p>
          <html:p>PROTEIN_ASSOCIATION: ( Chorismate synthase (5-enolpyruvylshikimate-3-phosphate phospholyase)//CHORISMATE-SYNTHASE-RXN//Chorismate synthase )</html:p>
          <html:p>SUBSYSTEM: chorismate biosynthesis</html:p>
          <html:p>SIDE: __124__Pi__124__</html:p>
          <html:p>PROTEIN_CLASS: 4.2.3.5</html:p>
          <html:p>GENERIC: false</html:p>
          <html:p>TYPE: small</html:p>
          <html:p>HOLE: false</html:p>
        </notes>
      </reaction>
      <reaction id="H2PTEROATESYNTH__45__RXN" name="Dihydropteroate synthase" reversible="false">
        <listOfReactants>
          <speciesReference species="P__45__AMINO__45__BENZOATE" stoichiometry="1"/>
          <speciesReference species="DIHYDROPTERIN__45__CH2OH__45__PP" stoichiometry="1"/>
        </listOfReactants>
        <listOfProducts>
          <speciesReference species="_7__45__8__45__DIHYDROPTEROATE" stoichiometry="1"/>
        </listOfProducts>
        <notes>
          <html:p>GENE_ASSOCIATION: ( BCI_0637_folP )</html:p>
          <html:p>PROTEIN_ASSOCIATION: ( dihydropteroate synthase )</html:p>
          <html:p>SUBSYSTEM: tetrahydrofolate biosynthesis I</html:p>
          <html:p>SUBSYSTEM: tetrahydrofolate biosynthesis II</html:p>
          <html:p>SIDE: PPI</html:p>
          <html:p>PROTEIN_CLASS: 2.5.1.15</html:p>
          <html:p>GENERIC: false</html:p>
          <html:p>TYPE: small</html:p>
          <html:p>HOLE: false</html:p>
        </notes>
      </reaction>
      <reaction id="TRANSALDOL__45__RXN" name="Transaldolase" reversible="false">
        <listOfReactants>
          <speciesReference species="GAP" stoichiometry="1"/>
          <speciesReference species="D__45__SEDOHEPTULOSE__45__7__45__P" stoichiometry="1"/>
        </listOfReactants>
        <listOfProducts>
          <speciesReference species="FRUCTOSE__45__6P" stoichiometry="1"/>
          <speciesReference species="ERYTHROSE__45__4P" stoichiometry="1"/>
        </listOfProducts>
        <notes>
          <html:p>GENE_ASSOCIATION: ( BCI_0076_talB )</html:p>
          <html:p>PROTEIN_ASSOCIATION: ( transaldolase A )</html:p>
          <html:p>SUBSYSTEM: formaldehyde assimilation II (RuMP Cycle)</html:p>
          <html:p>SUBSYSTEM: pentose phosphate pathway (non-oxidative branch)</html:p>
          <html:p>SUBSYSTEM: pentose phosphate pathway</html:p>
          <html:p>PROTEIN_CLASS: 2.2.1.2</html:p>
          <html:p>GENERIC: false</html:p>
          <html:p>TYPE: small</html:p>
          <html:p>HOLE: false</html:p>
        </notes>
      </reaction>
      <reaction id="RXN__45__6102" name="NA" reversible="false">
        <listOfReactants>
          <speciesReference species="GLT" stoichiometry="1"/>
          <speciesReference species="THF" stoichiometry="1"/>
        </listOfReactants>
        <listOfProducts>
          <speciesReference species="CPD__45__5725" stoichiometry="1"/>
        </listOfProducts>
        <notes>
          <html:p>GENE_ASSOCIATION: ( BCI_0366_folC )</html:p>
          <html:p>PROTEIN_ASSOCIATION: ( dihydrofolate:folylpolyglutamate synthetase//FOLYLPOLYGLUTAMATESYNTH-RXN//FORMYLTHFGLUSYNTH-RXN//RXN0-2921 )</html:p>
          <html:p>SUBSYSTEM: tetrahydrofolate biosynthesis II</html:p>
          <html:p>SIDE: ATP</html:p>
          <html:p>SIDE: GLT</html:p>
          <html:p>SIDE: __124__Pi__124__</html:p>
          <html:p>SIDE: ADP</html:p>
          <html:p>PROTEIN_CLASS: 6.3.2.17</html:p>
          <html:p>GENERIC: false</html:p>
          <html:p>TYPE: small</html:p>
          <html:p>HOLE: false</html:p>
        </notes>
      </reaction>
      <reaction id="PABSYNMULTI__45__RXN" name="synthesis of p-aminobenzoic acid" reversible="false">
        <listOfReactants>
          <speciesReference species="CHORISMATE" stoichiometry="1"/>
        </listOfReactants>
        <listOfProducts>
          <speciesReference species="P__45__AMINO__45__BENZOATE" stoichiometry="1"/>
          <speciesReference species="PYRUVATE" stoichiometry="1"/>
        </listOfProducts>
        <notes>
          <html:p>GENE_ASSOCIATION: ( BCI_0453_pabB ) or ( BCI_0432_pabC ) or ( BCI_0549_pabA )</html:p>
          <html:p>PROTEIN_ASSOCIATION: ( para-aminobenzoate synthase, component I ) or ( 4-amino-4-deoxychorismate lyase ) or ( Para-aminobenzoate synthase, glutamine amidotransferase component )</html:p>
          <html:p>SUBSYSTEM: NA</html:p>
          <html:p>PROTEIN_CLASS: NA</html:p>
          <html:p>GENERIC: false</html:p>
          <html:p>TYPE: small</html:p>
          <html:p>HOLE: false</html:p>
        </notes>
      </reaction>
      <reaction id="SAICARSYN__45__RXN" name="Phosphoribosylaminoimidazole-succinocarboxamide synthetase" reversible="false">
        <listOfReactants>
          <speciesReference species="L__45__ASPARTATE" stoichiometry="1"/>
          <speciesReference species="PHOSPHORIBOSYL__45__CARBOXY__45__AMINOIMIDAZOLE" stoichiometry="1"/>
        </listOfReactants>
        <listOfProducts>
          <speciesReference species="P__45__RIBOSYL__45__4__45__SUCCCARB__45__AMINOIMIDAZOLE" stoichiometry="1"/>
        </listOfProducts>
        <notes>
          <html:p>GENE_ASSOCIATION: ( BCI_0071_purC )</html:p>
          <html:p>PROTEIN_ASSOCIATION: ( phosphoribosylaminoimidazole-succinocarboxamide synthase//SAICARSYN-RXN )</html:p>
          <html:p>SUBSYSTEM: purine nucleotides de novo biosynthesis I</html:p>
          <html:p>SUBSYSTEM: purine nucleotides de novo biosynthesis II</html:p>
          <html:p>SIDE: L__45__ASPARTATE</html:p>
          <html:p>SIDE: __124__Pi__124__</html:p>
          <html:p>PROTEIN_CLASS: 6.3.2.6</html:p>
          <html:p>GENERIC: false</html:p>
          <html:p>TYPE: small</html:p>
          <html:p>HOLE: false</html:p>
        </notes>
      </reaction>
      <reaction id="ATPPHOSPHORIBOSYLTRANS__45__RXN" name="ATP phosphoribosyltransferase" reversible="false">
        <listOfReactants>
          <speciesReference species="PRPP" stoichiometry="1"/>
          <speciesReference species="ATP" stoichiometry="1"/>
        </listOfReactants>
        <listOfProducts>
          <speciesReference species="PHOSPHORIBOSYL__45__ATP" stoichiometry="1"/>
        </listOfProducts>
        <notes>
          <html:p>GENE_ASSOCIATION: ( BCI_0405_hisG )</html:p>
          <html:p>PROTEIN_ASSOCIATION: ( ATP phosphoribosyltransferase )</html:p>
          <html:p>SUBSYSTEM: histidine biosynthesis I</html:p>
          <html:p>SIDE: PPI</html:p>
          <html:p>PROTEIN_CLASS: 2.4.2.17</html:p>
          <html:p>GENERIC: false</html:p>
          <html:p>TYPE: small</html:p>
          <html:p>HOLE: false</html:p>
        </notes>
      </reaction>
      <reaction id="PSERTRANSAMPYR__45__RXN" name="NA" reversible="false">
        <listOfReactants>
          <speciesReference species="_3OH__45__4P__45__OH__45__ALPHA__45__KETOBUTYRATE" stoichiometry="1"/>
        </listOfReactants>
        <listOfProducts>
          <speciesReference species="_4__45__PHOSPHONOOXY__45__THREONINE" stoichiometry="1"/>
        </listOfProducts>
        <notes>
          <html:p>GENE_ASSOCIATION: ( BCI_0252_serC )</html:p>
          <html:p>PROTEIN_ASSOCIATION: ( phosphoserine aminotransferase//PSERTRANSAM-RXN//PSERTRANSAMPYR-RXN )</html:p>
          <html:p>SUBSYSTEM: superpathway of pyridoxal 5'-phosphate biosynthesis and salvage</html:p>
          <html:p>SUBSYSTEM: pyridoxal 5'-phosphate biosynthesis</html:p>
          <html:p>SIDE: GLT</html:p>
          <html:p>SIDE: _2__45__KETOGLUTARATE</html:p>
          <html:p>PROTEIN_CLASS: 2.6.1.52</html:p>
          <html:p>GENERIC: false</html:p>
          <html:p>TYPE: small</html:p>
          <html:p>HOLE: false</html:p>
        </notes>
      </reaction>
      <reaction id="DIMETHUROPORDEHYDROG__45__RXN" name="NA" reversible="false">
        <listOfReactants>
          <speciesReference species="DIHYDROSIROHYDROCHLORIN" stoichiometry="1"/>
        </listOfReactants>
        <listOfProducts>
          <speciesReference species="SIROHYDROCHLORIN" stoichiometry="1"/>
        </listOfProducts>
        <notes>
          <html:p>GENE_ASSOCIATION: ( BCI_0215_cysG )</html:p>
          <html:p>PROTEIN_ASSOCIATION: ( siroheme synthase )</html:p>
          <html:p>SUBSYSTEM: siroheme biosynthesis</html:p>
          <html:p>SIDE: NADH</html:p>
          <html:p>SIDE: NAD</html:p>
          <html:p>PROTEIN_CLASS: 1.3.1.76</html:p>
          <html:p>GENERIC: false</html:p>
          <html:p>TYPE: small</html:p>
          <html:p>HOLE: false</html:p>
        </notes>
      </reaction>
      <reaction id="OROTPDECARB__45__RXN" name="Orotidine-5'-phosphate decarboxylase" reversible="false">
        <listOfReactants>
          <speciesReference species="OROTIDINE__45__5__45__PHOSPHATE" stoichiometry="1"/>
        </listOfReactants>
        <listOfProducts>
          <speciesReference species="UMP" stoichiometry="1"/>
        </listOfProducts>
        <notes>
          <html:p>GENE_ASSOCIATION: ( BCI_0298_pyrF )</html:p>
          <html:p>PROTEIN_ASSOCIATION: ( orotidine 5'-phosphate decarboxylase//OROTPDECARB-RXN )</html:p>
          <html:p>SUBSYSTEM: de novo biosynthesis of pyrimidine ribonucleotides</html:p>
          <html:p>SUBSYSTEM: de novo biosynthesis of uridine-5'-monophosphate</html:p>
          <html:p>SIDE: CARBON__45__DIOXIDE</html:p>
          <html:p>PROTEIN_CLASS: 4.1.1.23</html:p>
          <html:p>GENERIC: false</html:p>
          <html:p>TYPE: small</html:p>
          <html:p>HOLE: false</html:p>
        </notes>
      </reaction>
      <reaction id="DIHYDROOROT__45__RXN" name="Dihydroorotase" reversible="false">
        <listOfReactants>
          <speciesReference species="CARBAMYUL__45__L__45__ASPARTATE" stoichiometry="1"/>
        </listOfReactants>
        <listOfProducts>
          <speciesReference species="DI__45__H__45__OROTATE" stoichiometry="1"/>
        </listOfProducts>
        <notes>
          <html:p>GENE_ASSOCIATION: ( BCI_0441_pyrC )</html:p>
          <html:p>PROTEIN_ASSOCIATION: ( dihydroorotase )</html:p>
          <html:p>SUBSYSTEM: de novo biosynthesis of pyrimidine ribonucleotides</html:p>
          <html:p>SUBSYSTEM: de novo biosynthesis of uridine-5'-monophosphate</html:p>
          <html:p>SIDE: WATER</html:p>
          <html:p>PROTEIN_CLASS: 3.5.2.3</html:p>
          <html:p>GENERIC: false</html:p>
          <html:p>TYPE: small</html:p>
          <html:p>HOLE: false</html:p>
        </notes>
      </reaction>
      <reaction id="PHOSNACMURPENTATRANS__45__RXN" name="Phospho-N-acetylmuramoyl-pentapeptide-transferase" reversible="false">
        <listOfReactants>
          <speciesReference species="UNDECAPRENYL__45__P" stoichiometry="1"/>
          <speciesReference species="C1" stoichiometry="1"/>
        </listOfReactants>
        <listOfProducts>
          <speciesReference species="C5" stoichiometry="1"/>
          <speciesReference species="UMP" stoichiometry="1"/>
        </listOfProducts>
        <notes>
          <html:p>GENE_ASSOCIATION: ( BCI_0521_mraY )</html:p>
          <html:p>PROTEIN_ASSOCIATION: ( phospho-N-acetylmuramoyl-pentapeptide- transferase//PHOSNACMURPENTATRANS-RXN )</html:p>
          <html:p>SUBSYSTEM: peptidoglycan biosynthesis I</html:p>
          <html:p>SIDE: UNDECAPRENYL__45__P</html:p>
          <html:p>SIDE: UMP</html:p>
          <html:p>PROTEIN_CLASS: 2.7.8.13</html:p>
          <html:p>GENERIC: false</html:p>
          <html:p>TYPE: small</html:p>
          <html:p>HOLE: false</html:p>
        </notes>
      </reaction>
      <reaction id="IMPCYCLOHYDROLASE__45__RXN" name="IMP cyclohydrolase" reversible="false">
        <listOfReactants>
          <speciesReference species="PHOSPHORIBOSYL__45__FORMAMIDO__45__CARBOXAMIDE" stoichiometry="1"/>
        </listOfReactants>
        <listOfProducts>
          <speciesReference species="IMP" stoichiometry="1"/>
        </listOfProducts>
        <notes>
          <html:p>GENE_ASSOCIATION: ( BCI_0035_purH )</html:p>
          <html:p>PROTEIN_ASSOCIATION: ( bifunctional purine biosynthesis protein PurH )</html:p>
          <html:p>SUBSYSTEM: purine nucleotides de novo biosynthesis I</html:p>
          <html:p>SUBSYSTEM: purine nucleotides de novo biosynthesis II</html:p>
          <html:p>SIDE: WATER</html:p>
          <html:p>PROTEIN_CLASS: 3.5.4.10</html:p>
          <html:p>GENERIC: false</html:p>
          <html:p>TYPE: small</html:p>
          <html:p>HOLE: false</html:p>
        </notes>
      </reaction>
      <reaction id="S__45__ADENMETSYN__45__RXN" name="Methionine adenosyltransferase" reversible="false">
        <listOfReactants>
          <speciesReference species="ATP" stoichiometry="1"/>
          <speciesReference species="MET" stoichiometry="1"/>
        </listOfReactants>
        <listOfProducts>
          <speciesReference species="S__45__ADENOSYLMETHIONINE" stoichiometry="1"/>
        </listOfProducts>
        <notes>
          <html:p>GENE_ASSOCIATION: ( BCI_0015_metK )</html:p>
          <html:p>PROTEIN_ASSOCIATION: ( S-adenosylmethionine synthetase (Methionine adenosyltransferase) (AdoMet synthetase) (MAT)//S-ADENMETSYN-RXN//Methionine adenosyltransferase )</html:p>
          <html:p>SUBSYSTEM: S-adenosylmethionine biosynthesis</html:p>
          <html:p>SUBSYSTEM: S-adenosyl-L-methionine cycle</html:p>
          <html:p>SIDE: ATP</html:p>
          <html:p>SIDE: __124__Pi__124__</html:p>
          <html:p>SIDE: PPI</html:p>
          <html:p>SIDE: WATER</html:p>
          <html:p>PROTEIN_CLASS: 2.5.1.6</html:p>
          <html:p>GENERIC: false</html:p>
          <html:p>TYPE: small</html:p>
          <html:p>HOLE: false</html:p>
        </notes>
      </reaction>
      <reaction id="_2__45__DEHYDROPANTOATE__45__REDUCT__45__RXN" name="2-dehydropantoate 2-reductase" reversible="false">
        <listOfReactants>
          <speciesReference species="_2__45__DEHYDROPANTOATE" stoichiometry="1"/>
        </listOfReactants>
        <listOfProducts>
          <speciesReference species="L__45__PANTOATE" stoichiometry="1"/>
        </listOfProducts>
        <notes>
          <html:p>GENE_ASSOCIATION: ( BCI_0272_panE )</html:p>
          <html:p>PROTEIN_ASSOCIATION: ( 2-dehydropantoate 2-reductase )</html:p>
          <html:p>SUBSYSTEM: pantothenate biosynthesis I</html:p>
          <html:p>SIDE: NADP</html:p>
          <html:p>SIDE: NADPH</html:p>
          <html:p>PROTEIN_CLASS: 1.1.1.169</html:p>
          <html:p>GENERIC: false</html:p>
          <html:p>TYPE: small</html:p>
          <html:p>HOLE: false</html:p>
        </notes>
      </reaction>
      <reaction id="GLUTATHIONE__45__SYN__45__RXN" name="glutathione synthetase" reversible="false">
        <listOfReactants>
          <speciesReference species="L__45__GAMMA__45__GLUTAMYLCYSTEINE" stoichiometry="1"/>
          <speciesReference species="GLY" stoichiometry="1"/>
        </listOfReactants>
        <listOfProducts>
          <speciesReference species="GLUTATHIONE" stoichiometry="1"/>
        </listOfProducts>
        <notes>
          <html:p>GENE_ASSOCIATION: ( BCI_0482_gshB )</html:p>
          <html:p>PROTEIN_ASSOCIATION: ( glutathione synthetase//GLUTATHIONE-SYN-RXN )</html:p>
          <html:p>SUBSYSTEM: glutathione biosynthesis</html:p>
          <html:p>SIDE: GLY</html:p>
          <html:p>SIDE: ATP</html:p>
          <html:p>SIDE: __124__Pi__124__</html:p>
          <html:p>SIDE: ADP</html:p>
          <html:p>PROTEIN_CLASS: 6.3.2.3</html:p>
          <html:p>GENERIC: false</html:p>
          <html:p>TYPE: small</html:p>
          <html:p>HOLE: false</html:p>
        </notes>
      </reaction>
      <reaction id="GTP__45__CYCLOHYDRO__45__II__45__RXN" name="GTP cyclohydrolase II" reversible="false">
        <listOfReactants>
          <speciesReference species="GTP" stoichiometry="1"/>
        </listOfReactants>
        <listOfProducts>
          <speciesReference species="DIAMINO__45__OH__45__PHOSPHORIBOSYLAMINO__45__PYR" stoichiometry="1"/>
          <speciesReference species="FORMATE" stoichiometry="1"/>
        </listOfProducts>
        <notes>
          <html:p>GENE_ASSOCIATION: ( BCI_0300_ribA )</html:p>
          <html:p>PROTEIN_ASSOCIATION: ( GTP cyclohydrolase II )</html:p>
          <html:p>SUBSYSTEM: flavin biosynthesis</html:p>
          <html:p>SIDE: PPI</html:p>
          <html:p>SIDE: WATER</html:p>
          <html:p>SIDE: FORMATE</html:p>
          <html:p>PROTEIN_CLASS: 3.5.4.25</html:p>
          <html:p>GENERIC: false</html:p>
          <html:p>TYPE: small</html:p>
          <html:p>HOLE: false</html:p>
        </notes>
      </reaction>
      <reaction id="UDP__45__NACMURALA__45__GLU__45__LIG__45__RXN" name="UDP-N-acetylmuramoylalanine--D-glutamate ligase" reversible="false">
        <listOfReactants>
          <speciesReference species="D__45__GLT" stoichiometry="1"/>
          <speciesReference species="UDP__45__ACETYLMURAMOYL__45__ALA" stoichiometry="1"/>
        </listOfReactants>
        <listOfProducts>
          <speciesReference species="UDP__45__AA__45__GLUTAMATE" stoichiometry="1"/>
        </listOfProducts>
        <notes>
          <html:p>GENE_ASSOCIATION: ( BCI_0520_murD )</html:p>
          <html:p>PROTEIN_ASSOCIATION: ( UDP-N-acetylmuramoylalanine--D-glutamate ligase (UDP-N- acetylmuramoyl-L-alanyl-D-glutamate synthetase) (D-glutamic acid- adding enzyme)//UDP-NACMURALA-GLU-LIG-RXN )</html:p>
          <html:p>SUBSYSTEM: peptidoglycan biosynthesis I</html:p>
          <html:p>SIDE: ATP</html:p>
          <html:p>SIDE: __124__Pi__124__</html:p>
          <html:p>SIDE: ADP</html:p>
          <html:p>PROTEIN_CLASS: 6.3.2.9</html:p>
          <html:p>GENERIC: false</html:p>
          <html:p>TYPE: small</html:p>
          <html:p>HOLE: false</html:p>
        </notes>
      </reaction>
      <reaction id="THYMIDYLATESYN__45__RXN" name="Thymidylate synthase" reversible="false">
        <listOfReactants>
          <speciesReference species="DUMP" stoichiometry="1"/>
        </listOfReactants>
        <listOfProducts>
          <speciesReference species="TMP" stoichiometry="1"/>
        </listOfProducts>
        <notes>
          <html:p>GENE_ASSOCIATION: ( BCI_0544_thyA )</html:p>
          <html:p>PROTEIN_ASSOCIATION: ( thymidylate synthase )</html:p>
          <html:p>SUBSYSTEM: salvage pathways of purine and pyrimidine nucleotides</html:p>
          <html:p>SUBSYSTEM: formylTHF biosynthesis II</html:p>
          <html:p>SUBSYSTEM: de novo biosynthesis of pyrimidine deoxyribonucleotides</html:p>
          <html:p>PROTEIN_CLASS: 2.1.1.45</html:p>
          <html:p>GENERIC: false</html:p>
          <html:p>TYPE: small</html:p>
          <html:p>HOLE: false</html:p>
        </notes>
      </reaction>
      <reaction id="DTDPKIN__45__RXN" name="NA" reversible="false">
        <listOfReactants>
          <speciesReference species="TDP" stoichiometry="1"/>
        </listOfReactants>
        <listOfProducts>
          <speciesReference species="TTP" stoichiometry="1"/>
        </listOfProducts>
        <notes>
          <html:p>GENE_ASSOCIATION: ( BCI_0007_ndk )</html:p>
          <html:p>PROTEIN_ASSOCIATION: ( Nucleoside diphosphate kinase (NDK) (NDP kinase) (Nucleoside-2-P kinase)//CDPKIN-RXN//DADPKIN-RXN//DCDPKIN-RXN//DGDPKIN-RXN//DTDPKIN-RXN//DUDPKIN-RXN//GDPKIN-RXN//NUCLEOSIDE-DIP-KIN-RXN//UDPKIN-RXN )</html:p>
          <html:p>SUBSYSTEM: de novo biosynthesis of pyrimidine deoxyribonucleotides</html:p>
          <html:p>SIDE: ATP</html:p>
          <html:p>SIDE: ADP</html:p>
          <html:p>PROTEIN_CLASS: 2.7.4.6</html:p>
          <html:p>GENERIC: false</html:p>
          <html:p>TYPE: small</html:p>
          <html:p>HOLE: false</html:p>
        </notes>
      </reaction>
      <reaction id="_1__46__1__46__1__46__262__45__RXN" name="4-hydroxythreonine-4-phosphate dehydrogenase" reversible="false">
        <listOfReactants>
          <speciesReference species="_4__45__PHOSPHONOOXY__45__THREONINE" stoichiometry="1"/>
        </listOfReactants>
        <listOfProducts>
          <speciesReference species="_2__45__AMINO__45__3__45__OXO__45__4__45__PHOSPHONOOXYBUTYRATE" stoichiometry="1"/>
        </listOfProducts>
        <notes>
          <html:p>GENE_ASSOCIATION: ( BCI_0564_pdxA )</html:p>
          <html:p>PROTEIN_ASSOCIATION: ( 4-hydroxythreonine-4-phosphate dehydrogenase )</html:p>
          <html:p>SUBSYSTEM: superpathway of pyridoxal 5'-phosphate biosynthesis and salvage</html:p>
          <html:p>SUBSYSTEM: pyridoxal 5'-phosphate biosynthesis</html:p>
          <html:p>SIDE: NADH</html:p>
          <html:p>SIDE: NAD</html:p>
          <html:p>PROTEIN_CLASS: 1.1.1.262</html:p>
          <html:p>GENERIC: false</html:p>
          <html:p>TYPE: small</html:p>
          <html:p>HOLE: false</html:p>
        </notes>
      </reaction>
      <reaction id="PGPPHOSPHA__45__RXN" name="Phosphatidylglycerophosphatase" reversible="false">
        <listOfReactants>
          <speciesReference species="L__45__1__45__PHOSPHATIDYL__45__GLYCEROL__45__P" stoichiometry="1"/>
        </listOfReactants>
        <listOfProducts>
          <speciesReference species="L__45__1__45__PHOSPHATIDYL__45__GLYCEROL" stoichiometry="1"/>
        </listOfProducts>
        <notes>
          <html:p>GENE_ASSOCIATION: ( BCI_0605_pgpA )</html:p>
          <html:p>PROTEIN_ASSOCIATION: ( phosphatidylglycerophosphatase )</html:p>
          <html:p>SUBSYSTEM: cardiolipin biosynthesis I</html:p>
          <html:p>SUBSYSTEM: phospholipid biosynthesis I</html:p>
          <html:p>SIDE: __124__Pi__124__</html:p>
          <html:p>SIDE: WATER</html:p>
          <html:p>PROTEIN_CLASS: 3.1.3.27</html:p>
          <html:p>GENERIC: true</html:p>
          <html:p>TYPE: small</html:p>
          <html:p>HOLE: false</html:p>
        </notes>
      </reaction>
      <reaction id="PDXJ__45__RXN" name="NA" reversible="false">
        <listOfReactants>
          <speciesReference species="_1__45__AMINO__45__PROPAN__45__2__45__ONE__45__3__45__PHOSPHATE" stoichiometry="1"/>
          <speciesReference species="DEOXYXYLULOSE__45__5P" stoichiometry="1"/>
        </listOfReactants>
        <listOfProducts>
          <speciesReference species="PYRIDOXINE__45__5P" stoichiometry="1"/>
        </listOfProducts>
        <notes>
          <html:p>GENE_ASSOCIATION: ( BCI_0279_pdxJ )</html:p>
          <html:p>PROTEIN_ASSOCIATION: ( pyridoxal phosphate biosynthetic protein PdxJ )</html:p>
          <html:p>SUBSYSTEM: superpathway of pyridoxal 5'-phosphate biosynthesis and salvage</html:p>
          <html:p>SUBSYSTEM: pyridoxal 5'-phosphate biosynthesis</html:p>
          <html:p>SIDE: __124__Pi__124__</html:p>
          <html:p>SIDE: WATER</html:p>
          <html:p>PROTEIN_CLASS: 2.6.99.2</html:p>
          <html:p>GENERIC: false</html:p>
          <html:p>TYPE: small</html:p>
          <html:p>HOLE: false</html:p>
        </notes>
      </reaction>
      <reaction id="_3__45__DEHYDROQUINATE__45__SYNTHASE__45__RXN" name="3-dehydroquinate synthase" reversible="false">
        <listOfReactants>
          <speciesReference species="_3__45__DEOXY__45__D__45__ARABINO__45__HEPTULOSONATE__45__7__45__P" stoichiometry="1"/>
        </listOfReactants>
        <listOfProducts>
          <speciesReference species="DEHYDROQUINATE" stoichiometry="1"/>
        </listOfProducts>
        <notes>
          <html:p>GENE_ASSOCIATION: ( BCI_0023_aroB )</html:p>
          <html:p>PROTEIN_ASSOCIATION: ( 3-dehydroquinate synthase )</html:p>
          <html:p>SUBSYSTEM: chorismate biosynthesis</html:p>
          <html:p>SIDE: __124__Pi__124__</html:p>
          <html:p>PROTEIN_CLASS: 4.2.3.4</html:p>
          <html:p>GENERIC: false</html:p>
          <html:p>TYPE: small</html:p>
          <html:p>HOLE: false</html:p>
        </notes>
      </reaction>
           <reaction id="RIBOFLAVIN__45__SYN__45__RXN" name="Riboflavin synthase" reversible="false">
        <listOfReactants>
          <speciesReference species="DIMETHYL__45__D__45__RIBITYL__45__LUMAZINE" stoichiometry="2"/>
        </listOfReactants>
        <listOfProducts>
          <speciesReference species="AMINO__45__RIBOSYLAMINO__45__1H__45__3H__45__PYR__45__DIONE" stoichiometry="1"/>
          <speciesReference species="RIBOFLAVIN" stoichiometry="1"/>
        </listOfProducts>
        <notes>
          <html:p>GENE_ASSOCIATION: ( BCI_0087_ribE ) or ( BCI_0602_ribH )</html:p>
          <html:p>PROTEIN_ASSOCIATION: ( riboflavin synthase subunit alpha ) or ( 6,7-dimethyl-8-ribityllumazine synthase )</html:p>
          <html:p>SUBSYSTEM: flavin biosynthesis</html:p>
          <html:p>PROTEIN_CLASS: 2.5.1.9</html:p>
          <html:p>GENERIC: false</html:p>
          <html:p>TYPE: small</html:p>
          <html:p>HOLE: false</html:p>
        </notes>
      </reaction>
      <reaction id="RXN0__45__2921" name="NA" reversible="false">
        <listOfReactants>
          <speciesReference species="GLT" stoichiometry="1"/>
          <speciesReference species="METHYLENE__45__THF__45__GLU__45__N" stoichiometry="1"/>
        </listOfReactants>
        <listOfProducts>
          <speciesReference species="METHYLENE__45__THF__45__GLU__45__N" stoichiometry="1"/>
        </listOfProducts>
        <notes>
          <html:p>GENE_ASSOCIATION: ( BCI_0366_folC )</html:p>
          <html:p>PROTEIN_ASSOCIATION: ( dihydrofolate:folylpolyglutamate synthetase//FOLYLPOLYGLUTAMATESYNTH-RXN//FORMYLTHFGLUSYNTH-RXN//RXN0-2921 )</html:p>
          <html:p>SUBSYSTEM: folate polyglutamylation I</html:p>
          <html:p>SIDE: ATP</html:p>
          <html:p>SIDE: GLT</html:p>
          <html:p>SIDE: __124__Pi__124__</html:p>
          <html:p>SIDE: ADP</html:p>
          <html:p>PROTEIN_CLASS: 6.3.2.17</html:p>
          <html:p>GENERIC: true</html:p>
          <html:p>TYPE: small</html:p>
          <html:p>HOLE: false</html:p>
        </notes>
      </reaction>
      <reaction id="THI__45__P__45__KIN__45__RXN" name="Thiamine-phosphate kinase" reversible="false">
        <listOfReactants>
          <speciesReference species="THIAMINE__45__P" stoichiometry="1"/>
        </listOfReactants>
        <listOfProducts>
          <speciesReference species="THIAMINE__45__PYROPHOSPHATE" stoichiometry="1"/>
        </listOfProducts>
        <notes>
          <html:p>GENE_ASSOCIATION: ( BCI_0604_thiL )</html:p>
          <html:p>PROTEIN_ASSOCIATION: ( thiamine monophosphate kinase//THI-P-KIN-RXN )</html:p>
          <html:p>SUBSYSTEM: thiamine biosynthesis</html:p>
          <html:p>SIDE: ATP</html:p>
          <html:p>SIDE: ADP</html:p>
          <html:p>PROTEIN_CLASS: 2.7.4.16</html:p>
          <html:p>GENERIC: false</html:p>
          <html:p>TYPE: small</html:p>
          <html:p>HOLE: false</html:p>
        </notes>
      </reaction>
      <reaction id="_5__46__4__46__2__46__10__45__RXN" name="Phosphoglucosamine mutase" reversible="false">
        <listOfReactants>
          <speciesReference species="D__45__GLUCOSAMINE__45__6__45__P" stoichiometry="1"/>
        </listOfReactants>
        <listOfProducts>
          <speciesReference species="GLUCOSAMINE__45__1P" stoichiometry="1"/>
        </listOfProducts>
        <notes>
          <html:p>GENE_ASSOCIATION: ( BCI_0636_glmM )</html:p>
          <html:p>PROTEIN_ASSOCIATION: ( Phosphoglucosamine mutase//5.4.2.10-RXN//Phosphoglucosamine mutase )</html:p>
          <html:p>SUBSYSTEM: UDP-N-acetyl-D-glucosamine biosynthesis I</html:p>
          <html:p>PROTEIN_CLASS: 5.4.2.10</html:p>
          <html:p>GENERIC: false</html:p>
          <html:p>TYPE: small</html:p>
          <html:p>HOLE: false</html:p>
        </notes>
      </reaction>
      <reaction id="L__45__ASPARTATE__45__OXIDASE__45__RXN" name="L-aspartate oxidase" reversible="false">
         <listOfReactants>
	  <speciesReference species="L__45__ASPARTATE" stoichiometry="1"/>
	</listOfReactants>
        <listOfProducts>
	  <speciesReference species="IMINOASPARTATE" stoichiometry="1"/>
        </listOfProducts>
        <notes>
          <html:p>GENE_ASSOCIATION: ( BCI_0614_nadB )</html:p>
          <html:p>PROTEIN_ASSOCIATION: ( L-aspartate oxidase )</html:p>
          <html:p>SUBSYSTEM: NA</html:p>
          <html:p>PROTEIN_CLASS: 1.4.3.16</html:p>
          <html:p>GENERIC: false</html:p>
          <html:p>TYPE: small</html:p>
          <html:p>HOLE: false</html:p>
        </notes>
      </reaction>
      <reaction id="HISTAMINOTRANS__45__RXN" name="Histidinol-phosphate aminotransferase" reversible="false">
        <listOfReactants>
          <speciesReference species="IMIDAZOLE__45__ACETOL__45__P" stoichiometry="1"/>
        </listOfReactants>
        <listOfProducts>
          <speciesReference species="L__45__HISTIDINOL__45__P" stoichiometry="1"/>
        </listOfProducts>
        <notes>
          <html:p>GENE_ASSOCIATION: ( BCI_0403_hisC )</html:p>
          <html:p>PROTEIN_ASSOCIATION: ( histidinol-phosphate aminotransferase//HISTAMINOTRANS-RXN )</html:p>
          <html:p>SUBSYSTEM: histidine biosynthesis I</html:p>
          <html:p>SIDE: GLT</html:p>
          <html:p>SIDE: _2__45__KETOGLUTARATE</html:p>
          <html:p>PROTEIN_CLASS: 2.6.1.9</html:p>
          <html:p>GENERIC: false</html:p>
          <html:p>TYPE: small</html:p>
          <html:p>HOLE: false</html:p>
        </notes>
      </reaction>
      <reaction id="CARBPSYN__45__RXN" name="carbamoyl-phosphate synthetase (glutamine-hydrolysing)" reversible="false">
        <listOfReactants>
          <speciesReference species="HCO3" stoichiometry="1"/>
        </listOfReactants>
        <listOfProducts>
          <speciesReference species="CARBAMOYL__45__P" stoichiometry="1"/>
        </listOfProducts>
        <notes>
          <html:p>GENE_ASSOCIATION: ( BCI_0560_carB ) or ( BCI_0559_carA )</html:p>
          <html:p>PROTEIN_ASSOCIATION: ( carbamoyl-phosphate synthase, large subunit//CARBPSYN-RXN ) or ( carbamoyl-phosphate synthase, small subunit//CARBPSYN-RXN )</html:p>
          <html:p>SUBSYSTEM: de novo biosynthesis of pyrimidine ribonucleotides</html:p>
          <html:p>SUBSYSTEM: de novo biosynthesis of uridine-5'-monophosphate</html:p>
          <html:p>SIDE: ATP</html:p>
          <html:p>SIDE: GLT</html:p>
          <html:p>SIDE: __124__Pi__124__</html:p>
          <html:p>SIDE: ADP</html:p>
          <html:p>SIDE: WATER</html:p>
          <html:p>SIDE: GLN</html:p>
          <html:p>PROTEIN_CLASS: 6.3.5.5</html:p>
          <html:p>GENERIC: false</html:p>
          <html:p>TYPE: small</html:p>
          <html:p>HOLE: false</html:p>
        </notes>
      </reaction>
      <reaction id="L__45__GLN__45__FRUCT__45__6__45__P__45__AMINOTRANS__45__RXN" name="Glucosamine--fructose-6-phosphate aminotransferase (isomerizing)" reversible="false">
        <listOfReactants>
          <speciesReference species="FRUCTOSE__45__6P" stoichiometry="1"/>
        </listOfReactants>
        <listOfProducts>
          <speciesReference species="D__45__GLUCOSAMINE__45__6__45__P" stoichiometry="1"/>
        </listOfProducts>
        <notes>
          <html:p>GENE_ASSOCIATION: ( BCI_0138_glmS )</html:p>
          <html:p>PROTEIN_ASSOCIATION: ( glucosamine--fructose-6-phosphate aminotransferase, isomerizing//L-GLN-FRUCT-6-P-AMINOTRANS-RXN )</html:p>
          <html:p>SUBSYSTEM: UDP-N-acetyl-D-glucosamine biosynthesis I</html:p>
          <html:p>SIDE: GLT</html:p>
          <html:p>SIDE: GLN</html:p>
          <html:p>PROTEIN_CLASS: 2.6.1.16</html:p>
          <html:p>GENERIC: false</html:p>
          <html:p>TYPE: small</html:p>
          <html:p>HOLE: false</html:p>
        </notes>
      </reaction>
      <reaction id="GLYOHMETRANS__45__RXN" name="glycine hydroxymethyltransferase" reversible="true">
        <listOfReactants>
          <speciesReference species="SER" stoichiometry="1"/>
        </listOfReactants>
        <listOfProducts>
          <speciesReference species="GLY" stoichiometry="1"/>
        </listOfProducts>
        <notes>
          <html:p>GENE_ASSOCIATION: ( BCI_0004_glyA )</html:p>
          <html:p>PROTEIN_ASSOCIATION: ( serine hydroxymethyltransferase//GLYOHMETRANS-RXN )</html:p>
          <html:p>SUBSYSTEM: folate transformations</html:p>
          <html:p>SUBSYSTEM: folate polyglutamylation I</html:p>
          <html:p>SUBSYSTEM: superpathway of serine and glycine biosynthesis I</html:p>
          <html:p>SUBSYSTEM: glycine biosynthesis I</html:p>
          <html:p>SUBSYSTEM: formylTHF biosynthesis II</html:p>
          <html:p>SUBSYSTEM: formaldehyde assimilation I (serine pathway)</html:p>
          <html:p>SIDE: WATER</html:p>
          <html:p>PROTEIN_CLASS: 2.1.2.1</html:p>
          <html:p>GENERIC: false</html:p>
          <html:p>TYPE: small</html:p>
          <html:p>HOLE: false</html:p>
        </notes>
      </reaction>
      <reaction id="RXN__45__8675" name="Uroporphyrinogen-III C-methyltransferase" reversible="false">
        <listOfReactants>
          <speciesReference species="CPD__45__9038" stoichiometry="1"/>
        </listOfReactants>
        <listOfProducts>
          <speciesReference species="DIHYDROSIROHYDROCHLORIN" stoichiometry="1"/>
        </listOfProducts>
        <notes>
          <html:p>GENE_ASSOCIATION: ( BCI_0215_cysG )</html:p>
          <html:p>PROTEIN_ASSOCIATION: ( siroheme synthase )</html:p>
          <html:p>SUBSYSTEM: adenosylcobalamin biosynthesis I (early cobalt insertion)</html:p>
          <html:p>SUBSYSTEM: siroheme biosynthesis</html:p>
          <html:p>SUBSYSTEM: adenosylcobalamin biosynthesis II (late cobalt incorporation)</html:p>
          <html:p>SIDE: S__45__ADENOSYLMETHIONINE</html:p>
          <html:p>SIDE: ADENOSYL__45__HOMO__45__CYS</html:p>
          <html:p>PROTEIN_CLASS: 2.1.1.107</html:p>
          <html:p>GENERIC: false</html:p>
          <html:p>TYPE: small</html:p>
          <html:p>HOLE: false</html:p>
        </notes>
      </reaction>
      <reaction id="PYRIMSYN3__45__RXN" name="Phosphomethylpyrimidine kinase" reversible="false">
        <listOfReactants>
          <speciesReference species="AMINO__45__HYDROXYMETHYL__45__METHYL__45__PYR__45__P" stoichiometry="1"/>
        </listOfReactants>
        <listOfProducts>
          <speciesReference species="AMINO__45__HYDROXYMETHYL__45__METHYLPYRIMIDINE__45__PP" stoichiometry="1"/>
        </listOfProducts>
        <notes>
          <html:p>GENE_ASSOCIATION: ( BCI_0649_thiD )</html:p>
          <html:p>PROTEIN_ASSOCIATION: ( phosphomethylpyrimidine kinase )</html:p>
          <html:p>SUBSYSTEM: thiamine biosynthesis</html:p>
          <html:p>SIDE: ATP</html:p>
          <html:p>SIDE: ADP</html:p>
          <html:p>PROTEIN_CLASS: 2.7.4.7</html:p>
          <html:p>GENERIC: false</html:p>
          <html:p>TYPE: small</html:p>
          <html:p>HOLE: false</html:p>
        </notes>
      </reaction>
      <reaction id="RXN__45__1623" name="NA" reversible="false">
        <listOfReactants>
          <speciesReference species="ACYL__45__SN__45__GLYCEROL__45__3P" stoichiometry="1"/>
        </listOfReactants>
        <listOfProducts>
          <speciesReference species="L__45__PHOSPHATIDATE" stoichiometry="1"/>
        </listOfProducts>
        <notes>
          <html:p>GENE_ASSOCIATION: ( BCI_0624_plsC )</html:p>
          <html:p>PROTEIN_ASSOCIATION: ( 1-acyl-sn-glycerol-3-phosphate acyltransferase//1-ACYLGLYCEROL-3-P-ACYLTRANSFER-RXN )</html:p>
          <html:p>SUBSYSTEM: CDP-diacylglycerol biosynthesis</html:p>
          <html:p>SUBSYSTEM: phospholipid biosynthesis I</html:p>
          <html:p>SIDE: __124__Fatty__45__Acyl__45__CoA__124__</html:p>
          <html:p>SIDE: CO__45__A</html:p>
          <html:p>PROTEIN_CLASS: 2.3.1.51</html:p>
          <html:p>GENERIC: true</html:p>
          <html:p>TYPE: small</html:p>
          <html:p>HOLE: false</html:p>
        </notes>
      </reaction>
      <reaction id="ACETYL__45__COA__45__CARBOXYLTRANSFER__45__RXN" name="Acetyl-CoA carboxylase" reversible="false">
        <listOfReactants>
          <speciesReference species="ACETYL__45__COA" stoichiometry="1"/>
          <speciesReference species="HCO3" stoichiometry="1"/>
        </listOfReactants>
        <listOfProducts>
          <speciesReference species="MALONYL__45__COA" stoichiometry="1"/>
        </listOfProducts>
        <notes>
          <html:p>GENE_ASSOCIATION: ( BCI_0539_accA ) or ( BCI_0051_accB ) or ( BCI_0052_accC ) or ( BCI_0365_accD )</html:p>
          <html:p>PROTEIN_ASSOCIATION: ( acetyl-CoA carboxylase, carboxyl transferase, alpha subunit//ACETYL-COA-CARBOXYLTRANSFER-RXN//RXN0-5055 ) or ( acetyl-CoA carboxylase, biotin carboxyl carrier protein ) or ( acetyl-CoA carboxylase biotin carboxylase subunit//ACETYL-COA-CARBOXYLTRANSFER-RXN ) or ( acetyl-CoA carboxylase, carboxyl transferase, beta subunit//ACETYL-COA-CARBOXYLTRANSFER-RXN//RXN0-5055 )</html:p>
          <html:p>SUBSYSTEM: superpathway of fatty acid biosynthesis</html:p>
          <html:p>SUBSYSTEM: fatty acid biosynthesis - initial steps I</html:p>
          <html:p>SIDE: ATP</html:p>
          <html:p>SIDE: __124__Pi__124__</html:p>
          <html:p>SIDE: HCO3</html:p>
          <html:p>SIDE: ADP</html:p>
          <html:p>SIDE: PROTON</html:p>
          <html:p>PROTEIN_CLASS: 6.4.1.2</html:p>
          <html:p>GENERIC: false</html:p>
          <html:p>TYPE: small</html:p>
          <html:p>HOLE: false</html:p>
        </notes>
      </reaction>
      <reaction id="DCDPKIN__45__RXN" name="NA" reversible="false">
        <listOfReactants>
          <speciesReference species="DCDP" stoichiometry="1"/>
        </listOfReactants>
        <listOfProducts>
          <speciesReference species="DCTP" stoichiometry="1"/>
        </listOfProducts>
        <notes>
          <html:p>GENE_ASSOCIATION: ( BCI_0007_ndk )</html:p>
          <html:p>PROTEIN_ASSOCIATION: ( Nucleoside diphosphate kinase (NDK) (NDP kinase) (Nucleoside-2-P kinase)//CDPKIN-RXN//DADPKIN-RXN//DCDPKIN-RXN//DGDPKIN-RXN//DTDPKIN-RXN//DUDPKIN-RXN//GDPKIN-RXN//NUCLEOSIDE-DIP-KIN-RXN//UDPKIN-RXN )</html:p>
          <html:p>SUBSYSTEM: de novo biosynthesis of pyrimidine deoxyribonucleotides</html:p>
          <html:p>SIDE: ATP</html:p>
          <html:p>SIDE: ADP</html:p>
          <html:p>PROTEIN_CLASS: 2.7.4.6</html:p>
          <html:p>GENERIC: false</html:p>
          <html:p>TYPE: small</html:p>
          <html:p>HOLE: false</html:p>
        </notes>
      </reaction>
      <reaction id="RXN__45__5985" name="NA" reversible="false">
        <listOfReactants>
          <speciesReference species="CPD__45__5662" stoichiometry="1"/>
        </listOfReactants>
        <listOfProducts>
          <speciesReference species="BIOTIN" stoichiometry="1"/>
        </listOfProducts>
        <notes>
          <html:p>GENE_ASSOCIATION: ( BCI_0246_bioB )</html:p>
          <html:p>PROTEIN_ASSOCIATION: ( biotin synthase )</html:p>
          <html:p>SUBSYSTEM: biotin biosynthesis II</html:p>
          <html:p>PROTEIN_CLASS: 2.8.1.6</html:p>
          <html:p>GENERIC: false</html:p>
          <html:p>TYPE: small</html:p>
          <html:p>HOLE: false</html:p>
        </notes>
      </reaction>
      <reaction id="RXN__45__5984" name="NA" reversible="false">
        <listOfReactants>
          <speciesReference species="DETHIOBIOTIN" stoichiometry="1"/>
        </listOfReactants>
        <listOfProducts>
          <speciesReference species="CPD__45__5662" stoichiometry="1"/>
        </listOfProducts>
        <notes>
          <html:p>GENE_ASSOCIATION: ( BCI_0246_bioB )</html:p>
          <html:p>PROTEIN_ASSOCIATION: ( biotin synthase )</html:p>
          <html:p>SUBSYSTEM: biotin biosynthesis II</html:p>
          <html:p>SIDE: CPD__45__249</html:p>
          <html:p>PROTEIN_CLASS: 2.8.1.6</html:p>
          <html:p>GENERIC: true</html:p>
          <html:p>TYPE: small</html:p>
          <html:p>HOLE: false</html:p>
        </notes>
      </reaction>
      <reaction id="HISTPRATPHYD__45__RXN" name="Phosphoribosyl-ATP pyrophosphatase" reversible="false">
        <listOfReactants>
          <speciesReference species="PHOSPHORIBOSYL__45__ATP" stoichiometry="1"/>
        </listOfReactants>
        <listOfProducts>
          <speciesReference species="PHOSPHORIBOSYL__45__AMP" stoichiometry="1"/>
        </listOfProducts>
        <notes>
          <html:p>GENE_ASSOCIATION: ( BCI_0398_hisI )</html:p>
          <html:p>PROTEIN_ASSOCIATION: ( phosphoribosyl-AMP cyclohydrolase//HISTCYCLOHYD-RXN )</html:p>
          <html:p>SUBSYSTEM: histidine biosynthesis I</html:p>
          <html:p>SIDE: PPI</html:p>
          <html:p>SIDE: WATER</html:p>
          <html:p>PROTEIN_CLASS: 3.6.1.31</html:p>
          <html:p>GENERIC: false</html:p>
          <html:p>TYPE: small</html:p>
          <html:p>HOLE: false</html:p>
        </notes>
      </reaction>
      <reaction id="DETHIOBIOTIN__45__SYN__45__RXN" name="dethiobiotin synthetase" reversible="false">
        <listOfReactants>
          <speciesReference species="DIAMINONONANOATE" stoichiometry="1"/>
        </listOfReactants>
        <listOfProducts>
          <speciesReference species="DETHIOBIOTIN" stoichiometry="1"/>
        </listOfProducts>
        <notes>
          <html:p>GENE_ASSOCIATION: ( BCI_0249_bioD )</html:p>
          <html:p>PROTEIN_ASSOCIATION: ( Dethiobiotin synthetase (Dethiobiotin synthase) (DTB synthetase) (DTBS)//DETHIOBIOTIN-SYN-RXN//Dethiobiotin synthase )</html:p>
          <html:p>SUBSYSTEM: biotin biosynthesis I</html:p>
          <html:p>SUBSYSTEM: biotin biosynthesis II</html:p>
          <html:p>SIDE: CARBON__45__DIOXIDE</html:p>
          <html:p>SIDE: ATP</html:p>
          <html:p>SIDE: __124__Pi__124__</html:p>
          <html:p>SIDE: ADP</html:p>
          <html:p>PROTEIN_CLASS: 6.3.3.3</html:p>
          <html:p>GENERIC: false</html:p>
          <html:p>TYPE: small</html:p>
          <html:p>HOLE: false</html:p>
        </notes>
      </reaction>
      <reaction id="IMIDPHOSDEHYD__45__RXN" name="Imidazoleglycerol-phosphate dehydratase" reversible="false">
        <listOfReactants>
          <speciesReference species="D__45__ERYTHRO__45__IMIDAZOLE__45__GLYCEROL__45__P" stoichiometry="1"/>
        </listOfReactants>
        <listOfProducts>
          <speciesReference species="IMIDAZOLE__45__ACETOL__45__P" stoichiometry="1"/>
        </listOfProducts>
        <notes>
          <html:p>GENE_ASSOCIATION: ( BCI_0402_hisB )</html:p>
          <html:p>PROTEIN_ASSOCIATION: ( imidazole glycerol-phosphate dehydratase/histidinol phosphatase//HISTIDPHOS-RXN//IMIDPHOSDEHYD-RXN )</html:p>
          <html:p>SUBSYSTEM: histidine biosynthesis I</html:p>
          <html:p>SIDE: WATER</html:p>
          <html:p>PROTEIN_CLASS: 4.2.1.19</html:p>
          <html:p>GENERIC: false</html:p>
          <html:p>TYPE: small</html:p>
          <html:p>HOLE: false</html:p>
        </notes>
      </reaction>
      <reaction id="DAPASYN__45__RXN" name="Adenosylmethionine--8-amino-7-oxononanoate aminotransferase" reversible="false">
        <listOfReactants>
          <speciesReference species="_8__45__AMINO__45__7__45__OXONONANOATE" stoichiometry="1"/>
        </listOfReactants>
        <listOfProducts>
          <speciesReference species="DIAMINONONANOATE" stoichiometry="1"/>
        </listOfProducts>
        <notes>
          <html:p>GENE_ASSOCIATION: ( BCI_0245_bioA )</html:p>
          <html:p>PROTEIN_ASSOCIATION: ( adenosylmethionine--8-amino-7-oxononanoate transaminase )</html:p>
          <html:p>SUBSYSTEM: biotin biosynthesis I</html:p>
          <html:p>SUBSYSTEM: biotin biosynthesis II</html:p>
          <html:p>SIDE: S__45__ADENOSYL__45__4__45__METHYLTHIO__45__2__45__OXOBUTANOATE</html:p>
          <html:p>SIDE: S__45__ADENOSYLMETHIONINE</html:p>
          <html:p>PROTEIN_CLASS: 2.6.1.62</html:p>
          <html:p>GENERIC: false</html:p>
          <html:p>TYPE: small</html:p>
          <html:p>HOLE: false</html:p>
        </notes>
      </reaction>
      <reaction id="ACSERLY__45__RXN" name="Cysteine synthase" reversible="false">
        <listOfReactants>
          <speciesReference species="ACETYLSERINE" stoichiometry="1"/>
        </listOfReactants>
        <listOfProducts>
          <speciesReference species="ACET" stoichiometry="1"/>
          <speciesReference species="CYS" stoichiometry="1"/>
        </listOfProducts>
        <notes>
          <html:p>GENE_ASSOCIATION: ( BCI_0068_cysK )</html:p>
          <html:p>PROTEIN_ASSOCIATION: ( cysteine synthase A )</html:p>
          <html:p>SUBSYSTEM: cysteine biosynthesis I</html:p>
          <html:p>SUBSYSTEM: superpathway of cysteine biosynthesis</html:p>
          <html:p>SIDE: ACET</html:p>
          <html:p>PROTEIN_CLASS: 2.5.1.47</html:p>
          <html:p>GENERIC: false</html:p>
          <html:p>TYPE: small</html:p>
          <html:p>HOLE: false</html:p>
        </notes>
      </reaction>
      <reaction id="O__45__SUCCHOMOSERLYASE__45__RXN" name="O-succinylhomoserine (thiol)-lyase" reversible="false">
        <listOfReactants>
          <speciesReference species="O__45__SUCCINYL__45__L__45__HOMOSERINE" stoichiometry="1"/>
          <speciesReference species="CYS" stoichiometry="1"/>
        </listOfReactants>
        <listOfProducts>
          <speciesReference species="L__45__CYSTATHIONINE" stoichiometry="1"/>
          <speciesReference species="SUC" stoichiometry="1"/>
        </listOfProducts>
        <notes>
          <html:p>GENE_ASSOCIATION: ( BCI_0163_metB )</html:p>
          <html:p>PROTEIN_ASSOCIATION: ( O-succinylhomoserine (thiol)-lyase//METBALT-RXN//O-SUCCHOMOSERLYASE-RXN )</html:p>
          <html:p>SUBSYSTEM: methionine biosynthesis I</html:p>
          <html:p>SIDE: CYS</html:p>
          <html:p>SIDE: SUC</html:p>
          <html:p>PROTEIN_CLASS: 2.5.1.48</html:p>
          <html:p>GENERIC: false</html:p>
          <html:p>TYPE: small</html:p>
          <html:p>HOLE: false</html:p>
        </notes>
      </reaction>
      <reaction id="RIB5PISOM__45__RXN" name="Ribose 5-phosphate epimerase" reversible="false">
        <listOfReactants>
          <speciesReference species="RIBULOSE__45__5P" stoichiometry="1"/>
        </listOfReactants>
        <listOfProducts>
	  <speciesReference species="RIBOSE__45__5P" stoichiometry="1"/>
        </listOfProducts>
        <notes>
          <html:p>GENE_ASSOCIATION: ( BCI_0647_rpiA )</html:p>
          <html:p>PROTEIN_ASSOCIATION: ( ribose-5-phosphate isomerase A//RIB5PISOM-RXN )</html:p>
          <html:p>SUBSYSTEM: formaldehyde assimilation II (RuMP Cycle)</html:p>
          <html:p>SUBSYSTEM: pentose phosphate pathway (non-oxidative branch)</html:p>
          <html:p>SUBSYSTEM: pentose phosphate pathway</html:p>
          <html:p>PROTEIN_CLASS: 5.3.1.6</html:p>
          <html:p>GENERIC: false</html:p>
          <html:p>TYPE: small</html:p>
          <html:p>HOLE: false</html:p>
        </notes>
      </reaction>
      <reaction id="_2__46__8__46__1__46__6__45__RXN" name="biotin synthase" reversible="false">
        <listOfReactants>
          <speciesReference species="DETHIOBIOTIN" stoichiometry="1"/>
        </listOfReactants>
        <listOfProducts>
          <speciesReference species="BIOTIN" stoichiometry="1"/>
        </listOfProducts>
        <notes>
          <html:p>GENE_ASSOCIATION: ( BCI_0246_bioB )</html:p>
          <html:p>PROTEIN_ASSOCIATION: ( biotin synthase )</html:p>
          <html:p>SUBSYSTEM: biotin biosynthesis I</html:p>
          <html:p>SIDE: CPD__45__249</html:p>
          <html:p>SIDE: S__45__ADENOSYLMETHIONINE</html:p>
          <html:p>SIDE: MET</html:p>
          <html:p>SIDE: CH33ADO</html:p>
          <html:p>PROTEIN_CLASS: 2.8.1.6</html:p>
          <html:p>GENERIC: true</html:p>
          <html:p>TYPE: small</html:p>
          <html:p>HOLE: false</html:p>
        </notes>
      </reaction>
      <reaction id="SERINE__45__O__45__ACETTRAN__45__RXN" name="Serine O-acetyltransferase" reversible="false">
        <listOfReactants>
          <speciesReference species="SER" stoichiometry="1"/>
        </listOfReactants>
        <listOfProducts>
          <speciesReference species="ACETYLSERINE" stoichiometry="1"/>
        </listOfProducts>
        <notes>
          <html:p>GENE_ASSOCIATION: ( BCI_0172_cysE )</html:p>
          <html:p>PROTEIN_ASSOCIATION: ( serine acetyltransferase//SERINE-O-ACETTRAN-RXN )</html:p>
          <html:p>SUBSYSTEM: cysteine biosynthesis I</html:p>
          <html:p>SUBSYSTEM: superpathway of cysteine biosynthesis</html:p>
          <html:p>SIDE: ACETYL__45__COA</html:p>
          <html:p>SIDE: CO__45__A</html:p>
          <html:p>PROTEIN_CLASS: 2.3.1.30</html:p>
          <html:p>GENERIC: false</html:p>
          <html:p>TYPE: small</html:p>
          <html:p>HOLE: false</html:p>
        </notes>
      </reaction>
      <reaction id="QUINOPRIBOTRANS__45__RXN" name="Nicotinate-nucleotide pyrophosphorylase (carboxylating)" reversible="false">
        <listOfReactants>
	  <speciesReference species="PRPP" stoichiometry="1"/>
          <speciesReference species="QUINOLINATE" stoichiometry="1"/>
        </listOfReactants>
        <listOfProducts>
	   <speciesReference species="NICOTINATE_NUCLEOTIDE" stoichiometry="1"/>
        </listOfProducts>
        <notes>
          <html:p>GENE_ASSOCIATION: ( BCI_0513_nadC )</html:p>
          <html:p>PROTEIN_ASSOCIATION: ( nicotinate-nucleotide pyrophosphorylase//QUINOPRIBOTRANS-RXN )</html:p>
          <html:p>SUBSYSTEM: aspartate superpathway</html:p>
          <html:p>SUBSYSTEM: NAD biosynthesis I (from aspartate)</html:p>
          <html:p>SIDE: CARBON__45__DIOXIDE</html:p>
          <html:p>SIDE: PRPP</html:p>
          <html:p>SIDE: PPI</html:p>
          <html:p>PROTEIN_CLASS: 2.4.2.19</html:p>
          <html:p>GENERIC: false</html:p>
          <html:p>TYPE: small</html:p>
          <html:p>HOLE: false</html:p>
        </notes>
      </reaction>
      <reaction id="RIBOFLAVINSYNREDUC__45__RXN" name="NA" reversible="false">
        <listOfReactants>
          <speciesReference species="CPD__45__602" stoichiometry="1"/>
        </listOfReactants>
        <listOfProducts>
          <speciesReference species="CPD__45__1086" stoichiometry="1"/>
        </listOfProducts>
        <notes>
          <html:p>GENE_ASSOCIATION: ( BCI_0601_ribD )</html:p>
          <html:p>PROTEIN_ASSOCIATION: ( riboflavin biosynthesis protein RibD//RIBOFLAVINSYNDEAM-RXN//RIBOFLAVINSYNREDUC-RXN )</html:p>
          <html:p>SUBSYSTEM: flavin biosynthesis</html:p>
          <html:p>SIDE: NADP</html:p>
          <html:p>SIDE: NADPH</html:p>
          <html:p>SIDE: PROTON</html:p>
          <html:p>PROTEIN_CLASS: 1.1.1.193</html:p>
          <html:p>GENERIC: false</html:p>
          <html:p>TYPE: small</html:p>
          <html:p>HOLE: false</html:p>
        </notes>
      </reaction>
      <reaction id="PHOSGLYPHOS__45__RXN" name="Phosphoglycerate kinase" reversible="false">
        <listOfReactants>
	  <speciesReference species="DPG" stoichiometry="1"/>
        </listOfReactants>
        <listOfProducts>
          <speciesReference species="G3P" stoichiometry="1"/>
        </listOfProducts>
        <notes>
          <html:p>GENE_ASSOCIATION: ( BCI_0645_pgk )</html:p>
          <html:p>PROTEIN_ASSOCIATION: ( phosphoglycerate kinase )</html:p>
          <html:p>SUBSYSTEM: gluconeogenesis</html:p>
          <html:p>SUBSYSTEM: superpathway of glycolysis, pyruvate dehydrogenase, TCA, and glyoxylate bypass</html:p>
          <html:p>SUBSYSTEM: glycolysis I</html:p>
          <html:p>SIDE: ATP</html:p>
          <html:p>SIDE: ADP</html:p>
          <html:p>PROTEIN_CLASS: 2.7.2.3</html:p>
          <html:p>GENERIC: false</html:p>
          <html:p>TYPE: small</html:p>
          <html:p>HOLE: false</html:p>
        </notes>
      </reaction>
      <reaction id="_6PGLUCONDEHYDROG__45__RXN" name="Phosphogluconate dehydrogenase (decarboxylating)" reversible="false">
        <listOfReactants>
          <speciesReference species="CPD__45__2961" stoichiometry="1"/>
        </listOfReactants>
        <listOfProducts>
          <speciesReference species="RIBULOSE__45__5P" stoichiometry="1"/>
        </listOfProducts>
        <notes>
          <html:p>GENE_ASSOCIATION: ( BCI_0397_gnd )</html:p>
          <html:p>PROTEIN_ASSOCIATION: ( 6-phosphogluconate dehydrogenase, decarboxylating//6PGLUCONDEHYDROG-RXN )</html:p>
          <html:p>SUBSYSTEM: pentose phosphate pathway (oxidative branch)</html:p>
          <html:p>SUBSYSTEM: pentose phosphate pathway</html:p>
          <html:p>SIDE: CARBON__45__DIOXIDE</html:p>
          <html:p>SIDE: NADH__45__P__45__OR__45__NOP</html:p>
          <html:p>SIDE: NAD__45__P__45__OR__45__NOP</html:p>
          <html:p>PROTEIN_CLASS: 1.1.1.44</html:p>
          <html:p>GENERIC: true</html:p>
          <html:p>TYPE: small</html:p>
          <html:p>HOLE: false</html:p>
        </notes>
      </reaction>
      <reaction id="CTPSYN__45__RXN" name="CTP synthetase" reversible="false">
        <listOfReactants>
          <speciesReference species="UTP" stoichiometry="1"/>
        </listOfReactants>
        <listOfProducts>
          <speciesReference species="CTP" stoichiometry="1"/>
        </listOfProducts>
        <notes>
          <html:p>GENE_ASSOCIATION: ( BCI_0222_pyrG )</html:p>
          <html:p>PROTEIN_ASSOCIATION: ( CTP synthase (UTP--ammonia ligase) (CTP synthetase)//CTPSYN-RXN//CTP synthase )</html:p>
          <html:p>SUBSYSTEM: de novo biosynthesis of pyrimidine ribonucleotides</html:p>
          <html:p>SUBSYSTEM: pyrimidine ribonucleotides interconversion</html:p>
          <html:p>SIDE: ATP</html:p>
          <html:p>SIDE: GLT</html:p>
          <html:p>SIDE: __124__Pi__124__</html:p>
          <html:p>SIDE: ADP</html:p>
          <html:p>SIDE: WATER</html:p>
          <html:p>SIDE: GLN</html:p>
          <html:p>PROTEIN_CLASS: 6.3.4.2</html:p>
          <html:p>GENERIC: false</html:p>
          <html:p>TYPE: small</html:p>
          <html:p>HOLE: false</html:p>
        </notes>
      </reaction>
      <reaction id="UROPORIIIMETHYLTRANSA__45__RXN" name="NA" reversible="false">
        <listOfReactants>
          <speciesReference species="UROPORPHYRINOGEN__45__III" stoichiometry="1"/>
        </listOfReactants>
        <listOfProducts>
          <speciesReference species="CPD__45__9038" stoichiometry="1"/>
        </listOfProducts>
        <notes>
          <html:p>GENE_ASSOCIATION: ( BCI_0215_cysG )</html:p>
          <html:p>PROTEIN_ASSOCIATION: ( siroheme synthase )</html:p>
          <html:p>SUBSYSTEM: adenosylcobalamin biosynthesis I (early cobalt insertion)</html:p>
          <html:p>SUBSYSTEM: siroheme biosynthesis</html:p>
          <html:p>SUBSYSTEM: adenosylcobalamin biosynthesis II (late cobalt incorporation)</html:p>
          <html:p>SIDE: S__45__ADENOSYLMETHIONINE</html:p>
          <html:p>SIDE: ADENOSYL__45__HOMO__45__CYS</html:p>
          <html:p>PROTEIN_CLASS: 2.1.1.107</html:p>
          <html:p>GENERIC: false</html:p>
          <html:p>TYPE: small</html:p>
          <html:p>HOLE: false</html:p>
        </notes>
      </reaction>
      <reaction id="NAD__45__SYNTH__45__GLN__45__RXN" name="NAD(+) synthetase (glutamine-hydrolysing)" reversible="false">
        <listOfReactants>
          <speciesReference species="DEAMIDO__45__NAD" stoichiometry="1"/>
        </listOfReactants>
        <listOfProducts>
          <speciesReference species="NAD" stoichiometry="1"/>
        </listOfProducts>
        <notes>
          <html:p>GENE_ASSOCIATION: ( BCI_0288_nadE )</html:p>
          <html:p>PROTEIN_ASSOCIATION: ( NAD synthetase//NAD-SYNTH-NH3-RXN )</html:p>
          <html:p>SUBSYSTEM: aspartate superpathway</html:p>
          <html:p>SUBSYSTEM: NAD biosynthesis I (from aspartate)</html:p>
          <html:p>SIDE: AMP</html:p>
          <html:p>SIDE: ATP</html:p>
          <html:p>SIDE: GLT</html:p>
          <html:p>SIDE: PPI</html:p>
          <html:p>SIDE: WATER</html:p>
          <html:p>SIDE: GLN</html:p>
          <html:p>PROTEIN_CLASS: 6.3.5.1</html:p>
          <html:p>GENERIC: false</html:p>
          <html:p>TYPE: small</html:p>
          <html:p>HOLE: false</html:p>
        </notes>
      </reaction>
      <reaction id="FORMYLTHFGLUSYNTH__45__RXN" name="NA" reversible="false">
        <listOfReactants>
          <speciesReference species="GLT" stoichiometry="1"/>
          <speciesReference species="FORMYL__45__THF__45__GLU__45__N" stoichiometry="1"/>
        </listOfReactants>
        <listOfProducts>
          <speciesReference species="FORMYL__45__THF__45__GLU__45__N" stoichiometry="1"/>
        </listOfProducts>
        <notes>
          <html:p>GENE_ASSOCIATION: ( BCI_0366_folC )</html:p>
          <html:p>PROTEIN_ASSOCIATION: ( dihydrofolate:folylpolyglutamate synthetase//FOLYLPOLYGLUTAMATESYNTH-RXN//FORMYLTHFGLUSYNTH-RXN//RXN0-2921 )</html:p>
          <html:p>SUBSYSTEM: folate polyglutamylation I</html:p>
          <html:p>SUBSYSTEM: formylTHF biosynthesis II</html:p>
          <html:p>SIDE: ATP</html:p>
          <html:p>SIDE: GLT</html:p>
          <html:p>SIDE: __124__Pi__124__</html:p>
          <html:p>SIDE: ADP</html:p>
          <html:p>PROTEIN_CLASS: 6.3.2.17</html:p>
          <html:p>GENERIC: true</html:p>
          <html:p>TYPE: small</html:p>
          <html:p>HOLE: false</html:p>
        </notes>
      </reaction>
      <reaction id="RXN0__45__5234" name="NA" reversible="true">
        <listOfReactants>
          <speciesReference species="THR" stoichiometry="1"/>
        </listOfReactants>
        <listOfProducts>
          <speciesReference species="GLY" stoichiometry="1"/>
          <speciesReference species="ACETALD" stoichiometry="1"/>
        </listOfProducts>
        <notes>
          <html:p>GENE_ASSOCIATION: ( BCI_0004_glyA )</html:p>
          <html:p>PROTEIN_ASSOCIATION: ( serine hydroxymethyltransferase//GLYOHMETRANS-RXN )</html:p>
          <html:p>SUBSYSTEM: NA</html:p>
          <html:p>PROTEIN_CLASS: NA</html:p>
          <html:p>GENERIC: true</html:p>
          <html:p>TYPE: small</html:p>
          <html:p>HOLE: false</html:p>
        </notes>
      </reaction>
      <reaction id="GUANYL__45__KIN__45__RXN" name="Guanylate kinase" reversible="false">
        <listOfReactants>
          <speciesReference species="GMP" stoichiometry="1"/>
        </listOfReactants>
        <listOfProducts>
          <speciesReference species="GDP" stoichiometry="1"/>
        </listOfProducts>
        <notes>
          <html:p>GENE_ASSOCIATION: ( BCI_0110_gmk )</html:p>
          <html:p>PROTEIN_ASSOCIATION: ( Guanylate kinase (GMP kinase)//GUANYL-KIN-RXN//Guanylate kinase )</html:p>
          <html:p>SUBSYSTEM: salvage pathways of purine and pyrimidine nucleotides</html:p>
          <html:p>SUBSYSTEM: purine nucleotides de novo biosynthesis I</html:p>
          <html:p>PROTEIN_CLASS: 2.7.4.8</html:p>
          <html:p>GENERIC: false</html:p>
          <html:p>TYPE: small</html:p>
          <html:p>HOLE: false</html:p>
        </notes>
      </reaction>
      <reaction id="IMP__45__DEHYDROG__45__RXN" name="IMP dehydrogenase" reversible="false">
        <listOfReactants>
          <speciesReference species="IMP" stoichiometry="1"/>
        </listOfReactants>
        <listOfProducts>
          <speciesReference species="XANTHOSINE__45__5__45__PHOSPHATE" stoichiometry="1"/>
        </listOfProducts>
        <notes>
          <html:p>GENE_ASSOCIATION: ( BCI_0651_guaB )</html:p>
          <html:p>PROTEIN_ASSOCIATION: ( inosine-5'-monophosphate dehydrogenase//IMP-DEHYDROG-RXN )</html:p>
          <html:p>SUBSYSTEM: purine nucleotides de novo biosynthesis I</html:p>
          <html:p>SUBSYSTEM: purine nucleotides de novo biosynthesis II</html:p>
          <html:p>SIDE: NADH</html:p>
          <html:p>SIDE: NAD</html:p>
          <html:p>SIDE: WATER</html:p>
          <html:p>PROTEIN_CLASS: 1.1.1.205</html:p>
          <html:p>GENERIC: false</html:p>
          <html:p>TYPE: small</html:p>
          <html:p>HOLE: false</html:p>
        </notes>
      </reaction>
      <reaction id="RXN0__45__5240" name="NA" reversible="false">
        <listOfReactants>
          <speciesReference species="D__45__ALANINE" stoichiometry="1"/>
        </listOfReactants>
        <listOfProducts>
          <speciesReference species="PYRUVATE" stoichiometry="1"/>
        </listOfProducts>
        <notes>
          <html:p>GENE_ASSOCIATION: ( BCI_0004_glyA )</html:p>
          <html:p>PROTEIN_ASSOCIATION: ( serine hydroxymethyltransferase//GLYOHMETRANS-RXN )</html:p>
          <html:p>SUBSYSTEM: NA</html:p>
          <html:p>PROTEIN_CLASS: NA</html:p>
          <html:p>GENERIC: false</html:p>
          <html:p>TYPE: small</html:p>
          <html:p>HOLE: false</html:p>
        </notes>
      </reaction>
      <reaction id="DIOHBUTANONEPSYN__45__RXN" name="NA" reversible="false">
        <listOfReactants>
          <speciesReference species="RIBULOSE__45__5P" stoichiometry="1"/>
        </listOfReactants>
        <listOfProducts>
          <speciesReference species="FORMATE" stoichiometry="1"/>
          <speciesReference species="DIHYDROXY__45__BUTANONE__45__P" stoichiometry="1"/>
        </listOfProducts>
        <notes>
          <html:p>GENE_ASSOCIATION: ( BCI_0623_ribB )</html:p>
          <html:p>PROTEIN_ASSOCIATION: ( 3,4-dihydroxy-2-butanone 4-phosphate synthase )</html:p>
          <html:p>SUBSYSTEM: flavin biosynthesis</html:p>
          <html:p>SIDE: FORMATE</html:p>
          <html:p>PROTEIN_CLASS: NA</html:p>
          <html:p>GENERIC: false</html:p>
          <html:p>TYPE: small</html:p>
          <html:p>HOLE: false</html:p>
        </notes>
      </reaction>
      <reaction id="_3PGAREARR__45__RXN" name="Phosphoglycerate mutase" reversible="false">
        <listOfReactants>
          <speciesReference species="G3P" stoichiometry="1"/>
        </listOfReactants>
        <listOfProducts>
          <speciesReference species="_2__45__PG" stoichiometry="1"/>
        </listOfProducts>
        <notes>
          <html:p>GENE_ASSOCIATION: ( BCI_0251_gpmA )</html:p>
          <html:p>PROTEIN_ASSOCIATION: ( phosphoglycerate mutase )</html:p>
          <html:p>SUBSYSTEM: gluconeogenesis</html:p>
          <html:p>SUBSYSTEM: superpathway of glycolysis, pyruvate dehydrogenase, TCA, and glyoxylate bypass</html:p>
          <html:p>SUBSYSTEM: formaldehyde assimilation I (serine pathway)</html:p>
          <html:p>SUBSYSTEM: glycolysis I</html:p>
          <html:p>PROTEIN_CLASS: 5.4.2.1</html:p>
          <html:p>GENERIC: false</html:p>
          <html:p>TYPE: small</html:p>
          <html:p>HOLE: false</html:p>
        </notes>
      </reaction>
      <reaction id="DGDPKIN__45__RXN" name="NA" reversible="false">
        <listOfReactants>
          <speciesReference species="DGDP" stoichiometry="1"/>
        </listOfReactants>
        <listOfProducts>
          <speciesReference species="DGTP" stoichiometry="1"/>
        </listOfProducts>
        <notes>
          <html:p>GENE_ASSOCIATION: ( BCI_0007_ndk )</html:p>
          <html:p>PROTEIN_ASSOCIATION: ( Nucleoside diphosphate kinase (NDK) (NDP kinase) (Nucleoside-2-P kinase)//CDPKIN-RXN//DADPKIN-RXN//DCDPKIN-RXN//DGDPKIN-RXN//DTDPKIN-RXN//DUDPKIN-RXN//GDPKIN-RXN//NUCLEOSIDE-DIP-KIN-RXN//UDPKIN-RXN )</html:p>
          <html:p>SUBSYSTEM: purine nucleotides de novo biosynthesis I</html:p>
          <html:p>PROTEIN_CLASS: 2.7.4.6</html:p>
          <html:p>GENERIC: false</html:p>
          <html:p>TYPE: small</html:p>
          <html:p>HOLE: false</html:p>
        </notes>
      </reaction>
      <reaction id="SHIKIMATE__45__5__45__DEHYDROGENASE__45__RXN" name="Shikimate 5-dehydrogenase" reversible="false">
        <listOfReactants>
          <speciesReference species="_3__45__DEHYDRO__45__SHIKIMATE" stoichiometry="1"/>
        </listOfReactants>
        <listOfProducts>
          <speciesReference species="SHIKIMATE" stoichiometry="1"/>
        </listOfProducts>
        <notes>
          <html:p>GENE_ASSOCIATION: ( BCI_0418_aroE )</html:p>
          <html:p>PROTEIN_ASSOCIATION: ( dehydroshikimate reductase//SHIKIMATE-5-DEHYDROGENASE-RXN )</html:p>
          <html:p>SUBSYSTEM: chorismate biosynthesis</html:p>
          <html:p>SIDE: NADP</html:p>
          <html:p>SIDE: NADPH</html:p>
          <html:p>PROTEIN_CLASS: 1.1.1.25</html:p>
          <html:p>GENERIC: false</html:p>
          <html:p>TYPE: small</html:p>
          <html:p>HOLE: false</html:p>
        </notes>
      </reaction>
      <reaction id="DIAMINOPIMEPIM__45__RXN" name="Diaminopimelate epimerase" reversible="false">
        <listOfReactants>
          <speciesReference species="LL__45__DIAMINOPIMELATE" stoichiometry="1"/>
        </listOfReactants>
        <listOfProducts>
          <speciesReference species="MESO__45__DIAMINOPIMELATE" stoichiometry="1"/>
        </listOfProducts>
        <notes>
          <html:p>GENE_ASSOCIATION: ( BCI_0125_dapF )</html:p>
          <html:p>PROTEIN_ASSOCIATION: ( diaminopimelate epimerase )</html:p>
          <html:p>SUBSYSTEM: aspartate superpathway</html:p>
          <html:p>SUBSYSTEM: superpathway of lysine, threonine and methionine biosynthesis I</html:p>
          <html:p>SUBSYSTEM: lysine biosynthesis I</html:p>
          <html:p>PROTEIN_CLASS: 5.1.1.7</html:p>
          <html:p>GENERIC: false</html:p>
          <html:p>TYPE: small</html:p>
          <html:p>HOLE: false</html:p>
        </notes>
      </reaction>
      <reaction id="RXN__45__6321" name="NA" reversible="false">
        <listOfReactants>
          <speciesReference species="_5__45__10__45__METHENYL__45__THF" stoichiometry="1"/>
        </listOfReactants>
        <listOfProducts>
          <speciesReference species="_5__45__FORMYL__45__THF" stoichiometry="1"/>
        </listOfProducts>
        <notes>
          <html:p>GENE_ASSOCIATION: ( BCI_0004_glyA )</html:p>
          <html:p>PROTEIN_ASSOCIATION: ( serine hydroxymethyltransferase//GLYOHMETRANS-RXN )</html:p>
          <html:p>SUBSYSTEM: formylTHF biosynthesis II</html:p>
          <html:p>SIDE: WATER</html:p>
          <html:p>PROTEIN_CLASS: NA</html:p>
          <html:p>GENERIC: false</html:p>
          <html:p>TYPE: small</html:p>
          <html:p>HOLE: false</html:p>
        </notes>
      </reaction>
      <reaction id="OHMETHYLBILANESYN__45__RXN" name="Hydroxymethylbilane synthase" reversible="false">
        <listOfReactants>
          <speciesReference species="PORPHOBILINOGEN" stoichiometry="4"/>
        </listOfReactants>
        <listOfProducts>
          <speciesReference species="HYDROXYMETHYLBILANE" stoichiometry="1"/>
        </listOfProducts>
        <notes>
          <html:p>GENE_ASSOCIATION: ( BCI_0061_hemC )</html:p>
          <html:p>PROTEIN_ASSOCIATION: ( Porphobilinogen deaminase (PBG) (Hydroxymethylbilane synthase) (HMBS) (Pre-uroporphyrinogen synthase)//OHMETHYLBILANESYN-RXN//Hydroxymethylbilane synthase )</html:p>
          <html:p>SUBSYSTEM: tetrapyrrole biosynthesis I</html:p>
          <html:p>SIDE: WATER</html:p>
          <html:p>SIDE: AMMONIA</html:p>
          <html:p>PROTEIN_CLASS: 2.5.1.61</html:p>
          <html:p>GENERIC: false</html:p>
          <html:p>TYPE: small</html:p>
          <html:p>HOLE: false</html:p>
        </notes>
      </reaction>
      <reaction id="_6PFRUCTPHOS__45__RXN" name="6-phosphofructokinase" reversible="false">
        <listOfReactants>
          <speciesReference species="FRUCTOSE__45__6P" stoichiometry="1"/>
        </listOfReactants>
        <listOfProducts>
          <speciesReference species="FRUCTOSE__45__16__45__DIPHOSPHATE" stoichiometry="1"/>
        </listOfProducts>
        <notes>
          <html:p>GENE_ASSOCIATION: ( BCI_0171_pfkA )</html:p>
          <html:p>PROTEIN_ASSOCIATION: ( 6-phosphofructokinase//6PFRUCTPHOS-RXN )</html:p>
          <html:p>SUBSYSTEM: formaldehyde assimilation II (RuMP Cycle)</html:p>
          <html:p>SUBSYSTEM: superpathway of glycolysis, pyruvate dehydrogenase, TCA, and glyoxylate bypass</html:p>
          <html:p>SUBSYSTEM: glycolysis I</html:p>
          <html:p>SIDE: ATP</html:p>
          <html:p>SIDE: ADP</html:p>
          <html:p>PROTEIN_CLASS: 2.7.1.11</html:p>
          <html:p>GENERIC: false</html:p>
          <html:p>TYPE: small</html:p>
          <html:p>HOLE: false</html:p>
        </notes>
      </reaction>
      <reaction id="_2__46__3__46__1__46__157__45__RXN" name="Glucosamine-1-phosphate N-acetyltransferase" reversible="false">
        <listOfReactants>
          <speciesReference species="GLUCOSAMINE__45__1P" stoichiometry="1"/>
        </listOfReactants>
        <listOfProducts>
          <speciesReference species="N__45__ACETYL__45__D__45__GLUCOSAMINE__45__1__45__P" stoichiometry="1"/>
        </listOfProducts>
        <notes>
          <html:p>GENE_ASSOCIATION: ( BCI_0139_glmU )</html:p>
          <html:p>PROTEIN_ASSOCIATION: ( Bifunctional protein glmU [Includes: UDP-N-acetylglucosamine pyrophosphorylase (N-acetylglucosamine-1-phosphate uridyltransferase); Glucosamine-1-phosphate N-acetyltransferase ]//2.3.1.157-RXN//NAG1P-URIDYLTRANS-RXN//Glucosamine-1-phosphate N-acetyltransferase )</html:p>
          <html:p>SUBSYSTEM: UDP-N-acetyl-D-glucosamine biosynthesis I</html:p>
          <html:p>SIDE: ACETYL__45__COA</html:p>
          <html:p>SIDE: CO__45__A</html:p>
          <html:p>PROTEIN_CLASS: 2.3.1.157</html:p>
          <html:p>GENERIC: false</html:p>
          <html:p>TYPE: small</html:p>
          <html:p>HOLE: false</html:p>
        </notes>
      </reaction>
      <reaction id="ISPH2__45__RXN" name="NA" reversible="false">
        <listOfReactants>
          <speciesReference species="HYDROXY__45__METHYL__45__BUTENYL__45__DIP" stoichiometry="1"/>
        </listOfReactants>
        <listOfProducts>
          <speciesReference species="DELTA3__45__ISOPENTENYL__45__PP" stoichiometry="1"/>
        </listOfProducts>
        <notes>
          <html:p>GENE_ASSOCIATION: ( BCI_0558_ispH )</html:p>
          <html:p>PROTEIN_ASSOCIATION: ( 4-hydroxy-3-methylbut-2-enyl diphosphate reductase//ISPH2-RXN )</html:p>
          <html:p>SUBSYSTEM: methylerythritol phosphate pathway</html:p>
          <html:p>SIDE: NADH__45__P__45__OR__45__NOP</html:p>
          <html:p>SIDE: WATER</html:p>
          <html:p>SIDE: NAD__45__P__45__OR__45__NOP</html:p>
          <html:p>SIDE: PROTON</html:p>
          <html:p>PROTEIN_CLASS: 1.17.1.2</html:p>
          <html:p>GENERIC: true</html:p>
          <html:p>TYPE: small</html:p>
          <html:p>HOLE: false</html:p>
        </notes>
      </reaction>
       <reaction id="PYRUVDEH__45__RXN" name="NA" reversible="false">
    <notes>
      <html:p>GENE_ASSOCIATION: ( BCI_0510_lpdA ) or ( BCI_0512_aceE ) or ( BCI_0511_aceF )</html:p>
      <html:p>PROTEIN_ASSOCIATION: ( pyruvate dehydrogenase complex, E3 component, dihydrolipoamide dehydrogenase ) or ( pyruvate dehydrogenase subunit E1//RXN0-1134 ) or ( pyruvate dehydrogenase complex, E2 component, dihydrolipoamide acetyltransferase )</html:p>
      <html:p>PROTEIN_CLASS: 1.2.1.-</html:p>
      <html:p>SUBSYSTEM: respiration (anaerobic)</html:p>
      <html:p>SUBSYSTEM: superpathway of glycolysis, pyruvate dehydrogenase, TCA, and glyoxylate bypass</html:p>
      <html:p>SUBSYSTEM: pyruvate fermentation to acetate II</html:p>
      <html:p>SIDE: CO__45__A</html:p>
      <html:p>SIDE: NAD</html:p>
      <html:p>SIDE: NADH</html:p>
      <html:p>COFACTOR: CO__45__A</html:p>
      <html:p>COFACTOR: NAD</html:p>
      <html:p>COFACTOR: ACETYL__45__COA</html:p>
      <html:p>COFACTOR: NADH</html:p>
      <html:p>GENERIC: false</html:p>
      <html:p>TYPE: small</html:p>
      <html:p>HOLE: false</html:p>
    </notes>
    <listOfReactants>
      <speciesReference species="PYRUVATE" stoichiometry="1"/>
    </listOfReactants>
    <listOfProducts>
      <speciesReference species="ACETYL__45__COA" stoichiometry="1"/>
    </listOfProducts>
  </reaction>
      <reaction id="_2__46__5__46__1__46__19__45__RXN" name="3-phosphoshikimate 1-carboxyvinyltransferase" reversible="false">
        <listOfReactants>
          <speciesReference species="SHIKIMATE__45__5P" stoichiometry="1"/>
          <speciesReference species="PHOSPHO__45__ENOL__45__PYRUVATE" stoichiometry="1"/>
        </listOfReactants>
        <listOfProducts>
          <speciesReference species="_3__45__ENOLPYRUVYL__45__SHIKIMATE__45__5P" stoichiometry="1"/>
        </listOfProducts>
        <notes>
          <html:p>GENE_ASSOCIATION: ( BCI_0253_aroA )</html:p>
          <html:p>PROTEIN_ASSOCIATION: ( 3-phosphoshikimate 1-carboxyvinyltransferase )</html:p>
          <html:p>SUBSYSTEM: chorismate biosynthesis</html:p>
          <html:p>SIDE: PHOSPHO__45__ENOL__45__PYRUVATE</html:p>
          <html:p>SIDE: __124__Pi__124__</html:p>
          <html:p>PROTEIN_CLASS: 2.5.1.19</html:p>
          <html:p>GENERIC: false</html:p>
          <html:p>TYPE: small</html:p>
          <html:p>HOLE: false</html:p>
        </notes>
      </reaction>
      <reaction id="PANTOTHENATE__45__KIN__45__RXN" name="Pantothenate kinase" reversible="false">
        <listOfReactants>
          <speciesReference species="PANTOTHENATE" stoichiometry="1"/>
        </listOfReactants>
        <listOfProducts>
          <speciesReference species="_4__45__P__45__PANTOTHENATE" stoichiometry="1"/>
        </listOfProducts>
        <notes>
          <html:p>GENE_ASSOCIATION: ( BCI_0359_coaA )</html:p>
          <html:p>PROTEIN_ASSOCIATION: ( pantothenate kinase )</html:p>
          <html:p>SUBSYSTEM: coenzyme A biosynthesis</html:p>
          <html:p>SIDE: ATP</html:p>
          <html:p>SIDE: ADP</html:p>
          <html:p>PROTEIN_CLASS: 2.7.1.33</html:p>
          <html:p>GENERIC: false</html:p>
          <html:p>TYPE: small</html:p>
          <html:p>HOLE: false</html:p>
        </notes>
      </reaction>
      <reaction id="AICARTRANSFORM__45__RXN" name="Phosphoribosylaminoimidazolecarboxamide formyltransferase" reversible="false">
        <listOfReactants>
          <speciesReference species="AICAR" stoichiometry="1"/>
        </listOfReactants>
        <listOfProducts>
          <speciesReference species="PHOSPHORIBOSYL__45__FORMAMIDO__45__CARBOXAMIDE" stoichiometry="1"/>
        </listOfProducts>
        <notes>
          <html:p>GENE_ASSOCIATION: ( BCI_0035_purH )</html:p>
          <html:p>PROTEIN_ASSOCIATION: ( bifunctional purine biosynthesis protein PurH )</html:p>
          <html:p>SUBSYSTEM: purine nucleotides de novo biosynthesis I</html:p>
          <html:p>SUBSYSTEM: purine nucleotides de novo biosynthesis II</html:p>
          <html:p>SIDE: _10__45__FORMYL__45__THF</html:p>
          <html:p>SIDE: THF</html:p>
          <html:p>PROTEIN_CLASS: 2.1.2.3</html:p>
          <html:p>GENERIC: false</html:p>
          <html:p>TYPE: small</html:p>
          <html:p>HOLE: false</html:p>
        </notes>
      </reaction>
      <reaction id="DXPREDISOM__45__RXN" name="NA" reversible="false">
        <listOfReactants>
          <speciesReference species="DEOXYXYLULOSE__45__5P" stoichiometry="1"/>
        </listOfReactants>
        <listOfProducts>
          <speciesReference species="_2__45__C__45__METHYL__45__D__45__ERYTHRITOL__45__4__45__PHOSPHATE" stoichiometry="1"/>
        </listOfProducts>
        <notes>
          <html:p>GENE_ASSOCIATION: ( BCI_0531_dxr )</html:p>
          <html:p>PROTEIN_ASSOCIATION: ( 1-deoxy-D-xylulose 5-phosphate reductoisomerase//DXPREDISOM-RXN )</html:p>
          <html:p>SUBSYSTEM: methylerythritol phosphate pathway</html:p>
          <html:p>SIDE: NADP</html:p>
          <html:p>SIDE: NADPH</html:p>
          <html:p>PROTEIN_CLASS: 1.1.1.267</html:p>
          <html:p>GENERIC: false</html:p>
          <html:p>TYPE: small</html:p>
          <html:p>HOLE: false</html:p>
        </notes>
      </reaction>
      <reaction id="_2TRANSKETO__45__RXN" name="Transketolase" reversible="false">
        <listOfReactants>
          <speciesReference species="ERYTHROSE__45__4P" stoichiometry="1"/>
          <speciesReference species="XYLULOSE__45__5__45__PHOSPHATE" stoichiometry="1"/>
        </listOfReactants>
        <listOfProducts>
          <speciesReference species="GAP" stoichiometry="1"/>
          <speciesReference species="FRUCTOSE__45__6P" stoichiometry="1"/>
        </listOfProducts>
        <notes>
          <html:p>GENE_ASSOCIATION: ( BCI_0075_tktA )</html:p>
          <html:p>PROTEIN_ASSOCIATION: ( transketolase//1TRANSKETO-RXN )</html:p>
          <html:p>SUBSYSTEM: formaldehyde assimilation II (RuMP Cycle)</html:p>
          <html:p>SUBSYSTEM: pentose phosphate pathway (non-oxidative branch)</html:p>
          <html:p>SUBSYSTEM: pentose phosphate pathway (partial)</html:p>
          <html:p>SUBSYSTEM: pentose phosphate pathway</html:p>
          <html:p>PROTEIN_CLASS: 2.2.1.1</html:p>
          <html:p>GENERIC: false</html:p>
          <html:p>TYPE: small</html:p>
          <html:p>HOLE: false</html:p>
        </notes>
      </reaction>
      <reaction id="_2__46__7__46__1__46__148__45__RXN" name="4-(cytidine 5'-diphospho)-2-C-methyl-D-erythritol kinase" reversible="false">
        <listOfReactants>
          <speciesReference species="_4__45__CYTIDINE__45__5__45__DIPHOSPHO__45__2__45__C" stoichiometry="1"/>
        </listOfReactants>
        <listOfProducts>
          <speciesReference species="_2__45__PHOSPHO__45__4__45__CYTIDINE__45__5__45__DIPHOSPHO__45__2__45__C__45__MET" stoichiometry="1"/>
        </listOfProducts>
        <notes>
          <html:p>GENE_ASSOCIATION: ( BCI_0292_ispE )</html:p>
          <html:p>PROTEIN_ASSOCIATION: ( 4-diphosphocytidyl-2C-methyl-D-erythritol kinase//2.7.1.148-RXN )</html:p>
          <html:p>SUBSYSTEM: methylerythritol phosphate pathway</html:p>
          <html:p>SIDE: ATP</html:p>
          <html:p>SIDE: ADP</html:p>
          <html:p>PROTEIN_CLASS: 2.7.1.148</html:p>
          <html:p>GENERIC: false</html:p>
          <html:p>TYPE: small</html:p>
          <html:p>HOLE: false</html:p>
        </notes>
      </reaction>
      <reaction id="LUMAZINESYN__45__RXN" name="NA" reversible="false">
        <listOfReactants>
          <speciesReference species="DIHYDROXY__45__BUTANONE__45__P" stoichiometry="1"/>
          <speciesReference species="AMINO__45__RIBOSYLAMINO__45__1H__45__3H__45__PYR__45__DIONE" stoichiometry="1"/>
        </listOfReactants>
        <listOfProducts>
          <speciesReference species="DIMETHYL__45__D__45__RIBITYL__45__LUMAZINE" stoichiometry="1"/>
        </listOfProducts>
        <notes>
          <html:p>GENE_ASSOCIATION: ( BCI_0602_ribH )</html:p>
          <html:p>PROTEIN_ASSOCIATION: ( 6,7-dimethyl-8-ribityllumazine synthase )</html:p>
          <html:p>SUBSYSTEM: flavin biosynthesis</html:p>
          <html:p>SIDE: __124__Pi__124__</html:p>
          <html:p>SIDE: WATER</html:p>
          <html:p>PROTEIN_CLASS: NA</html:p>
          <html:p>GENERIC: false</html:p>
          <html:p>TYPE: small</html:p>
          <html:p>HOLE: false</html:p>
        </notes>
      </reaction>
      <reaction id="_3__45__CH3__45__2__45__OXOBUTANOATE__45__OH__45__CH3__45__XFER__45__RXN" name="3-methyl-2-oxobutanoate hydroxymethyltransferase" reversible="false">
        <listOfReactants>
          <speciesReference species="_2__45__KETO__45__ISOVALERATE" stoichiometry="1"/>
        </listOfReactants>
        <listOfProducts>
          <speciesReference species="_2__45__DEHYDROPANTOATE" stoichiometry="1"/>
        </listOfProducts>
        <notes>
          <html:p>GENE_ASSOCIATION: ( BCI_0230_panB )</html:p>
          <html:p>PROTEIN_ASSOCIATION: ( 3-methyl-2-oxobutanoate hydroxymethyltransferase (Ketopantoate hydroxymethyltransferase) (KPHMT)//3-CH3-2-OXOBUTANOATE-OH-CH3-XFER-RXN//3-methyl-2-oxobutanoate hydroxymethyltransferase )</html:p>
          <html:p>SUBSYSTEM: pantothenate biosynthesis I</html:p>
          <html:p>SIDE: THF</html:p>
          <html:p>SIDE: METHYLENE__45__THF</html:p>
          <html:p>SIDE: WATER</html:p>
          <html:p>PROTEIN_CLASS: 2.1.2.11</html:p>
          <html:p>GENERIC: false</html:p>
          <html:p>TYPE: small</html:p>
          <html:p>HOLE: false</html:p>
        </notes>
      </reaction>
      <reaction id="HISTCYCLOHYD__45__RXN" name="Phosphoribosyl-AMP cyclohydrolase" reversible="false">
        <listOfReactants>
          <speciesReference species="PHOSPHORIBOSYL__45__AMP" stoichiometry="1"/>
        </listOfReactants>
        <listOfProducts>
          <speciesReference species="PHOSPHORIBOSYL__45__FORMIMINO__45__AICAR__45__P" stoichiometry="1"/>
        </listOfProducts>
        <notes>
          <html:p>GENE_ASSOCIATION: ( BCI_0398_hisI )</html:p>
          <html:p>PROTEIN_ASSOCIATION: ( phosphoribosyl-AMP cyclohydrolase//HISTCYCLOHYD-RXN )</html:p>
          <html:p>SUBSYSTEM: histidine biosynthesis I</html:p>
          <html:p>SIDE: WATER</html:p>
          <html:p>PROTEIN_CLASS: 3.5.4.19</html:p>
          <html:p>GENERIC: false</html:p>
          <html:p>TYPE: small</html:p>
          <html:p>HOLE: false</html:p>
        </notes>
      </reaction>
      <reaction id="RXNI__45__3" name="NA" reversible="false">
        <listOfReactants>
          <speciesReference species="MAL" stoichiometry="1"/>
        </listOfReactants>
        <listOfProducts>
          <speciesReference species="OXALACETIC_ACID" stoichiometry="1"/>
        </listOfProducts>
        <notes>
          <html:p>GENE_ASSOCIATION: ( BCI_0001_mqo )</html:p>
          <html:p>PROTEIN_ASSOCIATION: ( malate:quinone oxidoreductase//MALATE-DEHYDROGENASE-(ACCEPTOR)-RXN )</html:p>
          <html:p>SUBSYSTEM: TCA cycle variation II</html:p>
          <html:p>SIDE: REDUCED__45__MENAQUINONE</html:p>
          <html:p>SIDE: VITAMIN_K_2</html:p>
          <html:p>PROTEIN_CLASS: 1.1.99.16</html:p>
          <html:p>GENERIC: false</html:p>
          <html:p>TYPE: small</html:p>
          <html:p>HOLE: false</html:p>
        </notes>
      </reaction>
      <reaction id="_6PGLUCONOLACT__45__RXN" name="6-phosphogluconolactonase" reversible="false">
        <listOfReactants>
          <speciesReference species="D__45__6__45__P__45__GLUCONO__45__DELTA__45__LACTONE" stoichiometry="1"/>
        </listOfReactants>
        <listOfProducts>
          <speciesReference species="CPD__45__2961" stoichiometry="1"/>
        </listOfProducts>
        <notes>
          <html:p>GENE_ASSOCIATION: ( BCI_0244_pgl )</html:p>
          <html:p>PROTEIN_ASSOCIATION: ( 6-phosphogluconolactonase )</html:p>
          <html:p>SUBSYSTEM: pentose phosphate pathway (oxidative branch)</html:p>
          <html:p>SUBSYSTEM: pentose phosphate pathway</html:p>
          <html:p>SUBSYSTEM: formaldehyde oxidation I</html:p>
          <html:p>SIDE: WATER</html:p>
          <html:p>PROTEIN_CLASS: 3.1.1.31</html:p>
          <html:p>GENERIC: false</html:p>
          <html:p>TYPE: small</html:p>
          <html:p>HOLE: false</html:p>
        </notes>
      </reaction>
      <reaction id="DEPHOSPHOCOAKIN__45__RXN" name="Dephospho-CoA kinase" reversible="false">
        <listOfReactants>
          <speciesReference species="DEPHOSPHO__45__COA" stoichiometry="1"/>
        </listOfReactants>
        <listOfProducts>
          <speciesReference species="CO__45__A" stoichiometry="1"/>
        </listOfProducts>
        <notes>
          <html:p>GENE_ASSOCIATION: ( BCI_0514_coaE )</html:p>
          <html:p>PROTEIN_ASSOCIATION: ( dephospho-CoA kinase )</html:p>
          <html:p>SUBSYSTEM: coenzyme A biosynthesis</html:p>
          <html:p>SIDE: ATP</html:p>
          <html:p>SIDE: ADP</html:p>
          <html:p>PROTEIN_CLASS: 2.7.1.24</html:p>
          <html:p>GENERIC: false</html:p>
          <html:p>TYPE: small</html:p>
          <html:p>HOLE: false</html:p>
        </notes>
      </reaction>
      <reaction id="PGLUCISOM__45__RXN" name="Glucose-6-phosphate isomerase" reversible="false">
        <listOfReactants>
          <speciesReference species="GLC__45__6__45__P" stoichiometry="1"/>
        </listOfReactants>
        <listOfProducts>
          <speciesReference species="FRUCTOSE__45__6P" stoichiometry="1"/>
        </listOfProducts>
        <notes>
          <html:p>GENE_ASSOCIATION: ( BCI_0012_pgi )</html:p>
          <html:p>PROTEIN_ASSOCIATION: ( Glucose-6-phosphate isomerase (GPI) (Phosphoglucose isomerase) (PGI) (Phosphohexose isomerase) (PHI)//PGLUCISOM-RXN//Glucose-6-phosphate isomerase )</html:p>
          <html:p>SUBSYSTEM: gluconeogenesis</html:p>
          <html:p>SUBSYSTEM: superpathway of glycolysis, pyruvate dehydrogenase, TCA, and glyoxylate bypass</html:p>
          <html:p>SUBSYSTEM: formaldehyde oxidation I</html:p>
          <html:p>SUBSYSTEM: glycolysis I</html:p>
          <html:p>PROTEIN_CLASS: 5.3.1.9</html:p>
          <html:p>GENERIC: false</html:p>
          <html:p>TYPE: small</html:p>
          <html:p>HOLE: false</html:p>
        </notes>
      </reaction>
      <reaction id="HOMOCYSMET__45__RXN" name="5-methyltetrahydropteroyltriglutamate--homocysteine S-methyltransferase" reversible="false">
        <listOfReactants>
          <speciesReference species="HOMO__45__CYS" stoichiometry="1"/>
        </listOfReactants>
        <listOfProducts>
          <speciesReference species="MET" stoichiometry="1"/>
        </listOfProducts>
        <notes>
          <html:p>GENE_ASSOCIATION: ( BCI_0017_metE )</html:p>
          <html:p>PROTEIN_ASSOCIATION: ( 5-methyltetrahydropteroyltriglutamate-- homocysteine methyltransferase//HOMOCYSMET-RXN )</html:p>
          <html:p>SUBSYSTEM: S-adenosyl-L-methionine cycle</html:p>
          <html:p>SUBSYSTEM: methionine biosynthesis I</html:p>
          <html:p>SIDE: CPD__45__1302</html:p>
          <html:p>SIDE: CPD__45__1301</html:p>
          <html:p>PROTEIN_CLASS: 2.1.1.14</html:p>
          <html:p>GENERIC: false</html:p>
          <html:p>TYPE: small</html:p>
          <html:p>HOLE: false</html:p>
        </notes>
      </reaction>
      <reaction id="THI__45__P__45__SYN__45__RXN" name="Thiamine-phosphate pyrophosphorylase" reversible="false">
        <listOfReactants>
          <speciesReference species="AMINO__45__HYDROXYMETHYL__45__METHYLPYRIMIDINE__45__PP" stoichiometry="1"/>
          <speciesReference species="THZ__45__P" stoichiometry="1"/>
        </listOfReactants>
        <listOfProducts>
          <speciesReference species="THIAMINE__45__P" stoichiometry="1"/>
        </listOfProducts>
        <notes>
          <html:p>GENE_ASSOCIATION: ( BCI_0042_thiE )</html:p>
          <html:p>PROTEIN_ASSOCIATION: ( thiamine-phosphate pyrophosphorylase//THI-P-SYN-RXN )</html:p>
          <html:p>SUBSYSTEM: thiamine biosynthesis</html:p>
          <html:p>SIDE: PPI</html:p>
          <html:p>PROTEIN_CLASS: 2.5.1.3</html:p>
          <html:p>GENERIC: false</html:p>
          <html:p>TYPE: small</html:p>
          <html:p>HOLE: false</html:p>
        </notes>
      </reaction>
      <reaction id="RIBULP3EPIM__45__RXN" name="ribulose phosphate 3-epimerase" reversible="false">
        <listOfReactants>
          <speciesReference species="RIBULOSE__45__5P" stoichiometry="1"/>
        </listOfReactants>
        <listOfProducts>
          <speciesReference species="XYLULOSE__45__5__45__PHOSPHATE" stoichiometry="1"/>
        </listOfProducts>
        <notes>
          <html:p>GENE_ASSOCIATION: ( BCI_0022_rpe )</html:p>
          <html:p>PROTEIN_ASSOCIATION: ( ribulose-phosphate 3-epimerase )</html:p>
          <html:p>SUBSYSTEM: formaldehyde assimilation II (RuMP Cycle)</html:p>
          <html:p>SUBSYSTEM: pentose phosphate pathway (non-oxidative branch)</html:p>
          <html:p>SUBSYSTEM: pentose phosphate pathway (partial)</html:p>
          <html:p>SUBSYSTEM: pentose phosphate pathway</html:p>
          <html:p>PROTEIN_CLASS: 5.1.3.1</html:p>
          <html:p>GENERIC: false</html:p>
          <html:p>TYPE: small</html:p>
          <html:p>HOLE: false</html:p>
        </notes>
      </reaction>
      <reaction id="RIBOFLAVINKIN__45__RXN" name="Riboflavin kinase" reversible="false">
        <listOfReactants>
          <speciesReference species="RIBOFLAVIN" stoichiometry="1"/>
        </listOfReactants>
        <listOfProducts>
          <speciesReference species="FMN" stoichiometry="1"/>
        </listOfProducts>
        <notes>
          <html:p>GENE_ASSOCIATION: ( BCI_0555_ribF )</html:p>
          <html:p>PROTEIN_ASSOCIATION: ( riboflavin biosynthesis protein RibF )</html:p>
          <html:p>SUBSYSTEM: flavin biosynthesis</html:p>
          <html:p>SUBSYSTEM: 5,6-dimethylbenzimidazole biosynthesis</html:p>
          <html:p>SIDE: ATP</html:p>
          <html:p>SIDE: ADP</html:p>
          <html:p>PROTEIN_CLASS: 2.7.1.26</html:p>
          <html:p>GENERIC: false</html:p>
          <html:p>TYPE: small</html:p>
          <html:p>HOLE: false</html:p>
        </notes>
      </reaction>
      <reaction id="SIROHEME__45__FERROCHELAT__45__RXN" name="Sirohydrochlorin ferrochelatase" reversible="false">
        <listOfReactants>
          <speciesReference species="SIROHYDROCHLORIN" stoichiometry="1"/>
        </listOfReactants>
        <listOfProducts>
          <speciesReference species="SIROHEME" stoichiometry="1"/>
        </listOfProducts>
        <notes>
          <html:p>GENE_ASSOCIATION: ( BCI_0215_cysG )</html:p>
          <html:p>PROTEIN_ASSOCIATION: ( siroheme synthase )</html:p>
          <html:p>SUBSYSTEM: siroheme biosynthesis</html:p>
          <html:p>SIDE: FE__43__2</html:p>
          <html:p>SIDE: PROTON</html:p>
          <html:p>PROTEIN_CLASS: 4.99.1.4</html:p>
          <html:p>GENERIC: false</html:p>
          <html:p>TYPE: small</html:p>
          <html:p>HOLE: false</html:p>
        </notes>
      </reaction>
      <reaction id="_1__46__5__46__1__46__20__45__RXN" name="Methylenetetrahydrofolate reductase (NADPH)" reversible="false">
        <listOfReactants>
          <speciesReference species="METHYLENE__45__THF" stoichiometry="1"/>
        </listOfReactants>
        <listOfProducts>
          <speciesReference species="_5__45__METHYL__45__THF" stoichiometry="1"/>
        </listOfProducts>
        <notes>
          <html:p>GENE_ASSOCIATION: ( BCI_0162_metF )</html:p>
          <html:p>PROTEIN_ASSOCIATION: ( 5,10-methylenetetrahydrofolate reductase )</html:p>
          <html:p>SUBSYSTEM: folate transformations</html:p>
          <html:p>SUBSYSTEM: formylTHF biosynthesis II</html:p>
          <html:p>SIDE: NADH__45__P__45__OR__45__NOP</html:p>
          <html:p>SIDE: NAD__45__P__45__OR__45__NOP</html:p>
          <html:p>SIDE: PROTON</html:p>
          <html:p>PROTEIN_CLASS: 1.5.1.20</html:p>
          <html:p>GENERIC: true</html:p>
          <html:p>TYPE: small</html:p>
          <html:p>HOLE: false</html:p>
        </notes>
      </reaction>
      <reaction id="PANTEPADENYLYLTRAN__45__RXN" name="Pantetheine-phosphate adenylyltransferase" reversible="false">
        <listOfReactants>
          <speciesReference species="ATP" stoichiometry="1"/>
          <speciesReference species="PANTETHEINE__45__P" stoichiometry="1"/>
        </listOfReactants>
        <listOfProducts>
          <speciesReference species="DEPHOSPHO__45__COA" stoichiometry="1"/>
        </listOfProducts>
        <notes>
          <html:p>GENE_ASSOCIATION: ( BCI_0176_coaD )</html:p>
          <html:p>PROTEIN_ASSOCIATION: ( pantetheine-phosphate adenylyltransferase )</html:p>
          <html:p>SUBSYSTEM: coenzyme A biosynthesis</html:p>
          <html:p>SIDE: ATP</html:p>
          <html:p>SIDE: PPI</html:p>
          <html:p>PROTEIN_CLASS: 2.7.7.3</html:p>
          <html:p>GENERIC: false</html:p>
          <html:p>TYPE: small</html:p>
          <html:p>HOLE: false</html:p>
        </notes>
      </reaction>
      <reaction id="_7KAPSYN__45__RXN" name="8-amino-7-oxononanoate synthase" reversible="false">
        <listOfReactants>
          <speciesReference species="L__45__ALPHA__45__ALANINE" stoichiometry="1"/>
        </listOfReactants>
        <listOfProducts>
          <speciesReference species="_8__45__AMINO__45__7__45__OXONONANOATE" stoichiometry="1"/>
        </listOfProducts>
        <notes>
          <html:p>GENE_ASSOCIATION: ( BCI_0247_bioF )</html:p>
          <html:p>PROTEIN_ASSOCIATION: ( 8-amino-7-oxononanoate synthase )</html:p>
          <html:p>SUBSYSTEM: biotin biosynthesis I</html:p>
          <html:p>SUBSYSTEM: biotin biosynthesis II</html:p>
          <html:p>SIDE: CARBON__45__DIOXIDE</html:p>
          <html:p>SIDE: CO__45__A</html:p>
          <html:p>PROTEIN_CLASS: 2.3.1.47</html:p>
          <html:p>GENERIC: false</html:p>
          <html:p>TYPE: small</html:p>
          <html:p>HOLE: false</html:p>
        </notes>
      </reaction>
      <reaction id="_5__45__FORMYL__45__THF__45__CYCLO__45__LIGASE__45__RXN" name="5-formyltetrahydrofolate cyclo-ligase" reversible="true">
        <listOfReactants>
          <speciesReference species="_5__45__FORMYL__45__THF" stoichiometry="1"/>
        </listOfReactants>
        <listOfProducts>
          <speciesReference species="_5__45__10__45__METHENYL__45__THF" stoichiometry="1"/>
        </listOfProducts>
        <notes>
          <html:p>GENE_ASSOCIATION: ( BCI_0648 )</html:p>
          <html:p>PROTEIN_ASSOCIATION: ( 5-formyltetrahydrofolate cyclo-ligase family protein//5-formyltetrahydrofolate cyclo-ligase )</html:p>
          <html:p>SUBSYSTEM: folate transformations</html:p>
          <html:p>SUBSYSTEM: formylTHF biosynthesis II</html:p>
          <html:p>SIDE: ATP</html:p>
          <html:p>SIDE: __124__Pi__124__</html:p>
          <html:p>SIDE: ADP</html:p>
          <html:p>PROTEIN_CLASS: 6.3.3.2</html:p>
          <html:p>GENERIC: false</html:p>
          <html:p>TYPE: small</html:p>
          <html:p>HOLE: false</html:p>
        </notes>
      </reaction>
      <reaction id="QUINOLINATE__45__SYNTHA__45__RXN" name="NA" reversible="false">
        <listOfReactants>
          <speciesReference species="IMINOASPARTATE" stoichiometry="1"/>
          <speciesReference species="DIHYDROXY__45__ACETONE__45__PHOSPHATE" stoichiometry="1"/>
        </listOfReactants>
        <listOfProducts>
          <speciesReference species="QUINOLINATE" stoichiometry="1"/>
        </listOfProducts>
        <notes>
          <html:p>GENE_ASSOCIATION: ( BCI_0102_nadA )</html:p>
          <html:p>PROTEIN_ASSOCIATION: ( quinolinate synthetase )</html:p>
          <html:p>SUBSYSTEM: aspartate superpathway</html:p>
          <html:p>SUBSYSTEM: NAD biosynthesis I (from aspartate)</html:p>
          <html:p>SIDE: __124__Pi__124__</html:p>
          <html:p>SIDE: DIHYDROXY__45__ACETONE__45__PHOSPHATE</html:p>
          <html:p>SIDE: WATER</html:p>
          <html:p>PROTEIN_CLASS: NA</html:p>
          <html:p>GENERIC: false</html:p>
          <html:p>TYPE: small</html:p>
          <html:p>HOLE: false</html:p>
        </notes>
      </reaction>
      <reaction id="TRIOSEPISOMERIZATION__45__RXN" name="Triosephosphate isomerase" reversible="false">
        <listOfReactants>
	<speciesReference species="DIHYDROXY__45__ACETONE__45__PHOSPHATE" stoichiometry="1"/>
        </listOfReactants>
        <listOfProducts>
	 <speciesReference species="GAP" stoichiometry="1"/>
        </listOfProducts>
        <notes>
          <html:p>GENE_ASSOCIATION: ( BCI_0169_tpiA )</html:p>
          <html:p>PROTEIN_ASSOCIATION: ( Triosephosphate isomerase (TIM) (Triose-phosphate isomerase)//TRIOSEPISOMERIZATION-RXN//Triose-phosphate isomerase )</html:p>
          <html:p>SUBSYSTEM: superpathway of glycolysis, pyruvate dehydrogenase, TCA, and glyoxylate bypass</html:p>
          <html:p>SUBSYSTEM: glycolysis I</html:p>
          <html:p>PROTEIN_CLASS: 5.3.1.1</html:p>
          <html:p>GENERIC: false</html:p>
          <html:p>TYPE: small</html:p>
          <html:p>HOLE: false</html:p>
        </notes>
      </reaction>
      <reaction id="RXN0__45__302" name="2-C-methyl-D-erythritol 2,4-cyclodiphosphate synthase" reversible="false">
        <listOfReactants>
          <speciesReference species="_2__45__PHOSPHO__45__4__45__CYTIDINE__45__5__45__DIPHOSPHO__45__2__45__C__45__MET" stoichiometry="1"/>
        </listOfReactants>
        <listOfProducts>
          <speciesReference species="_2C__45__METH__45__D__45__ERYTHRITOL__45__CYCLODIPHOSPHATE" stoichiometry="1"/>
          <speciesReference species="CMP" stoichiometry="1"/>
        </listOfProducts>
        <notes>
          <html:p>GENE_ASSOCIATION: ( BCI_0210_ispF )</html:p>
          <html:p>PROTEIN_ASSOCIATION: ( 2C-methyl-D-erythritol 2,4-cyclodiphosphate synthase//RXN0-302 )</html:p>
          <html:p>SUBSYSTEM: methylerythritol phosphate pathway</html:p>
          <html:p>SIDE: CMP</html:p>
          <html:p>PROTEIN_CLASS: 4.6.1.12</html:p>
          <html:p>GENERIC: false</html:p>
          <html:p>TYPE: small</html:p>
          <html:p>HOLE: false</html:p>
        </notes>
      </reaction>
      <reaction id="FADSYN__45__RXN" name="FMN adenylyltransferase" reversible="false">
        <listOfReactants>
          <speciesReference species="FMN" stoichiometry="1"/>
          <speciesReference species="ATP" stoichiometry="1"/>
        </listOfReactants>
        <listOfProducts>
          <speciesReference species="FAD" stoichiometry="1"/>
        </listOfProducts>
        <notes>
          <html:p>GENE_ASSOCIATION: ( BCI_0555_ribF )</html:p>
          <html:p>PROTEIN_ASSOCIATION: ( riboflavin biosynthesis protein RibF )</html:p>
          <html:p>SUBSYSTEM: flavin biosynthesis</html:p>
          <html:p>SIDE: ATP</html:p>
          <html:p>SIDE: PPI</html:p>
          <html:p>PROTEIN_CLASS: 2.7.7.2</html:p>
          <html:p>GENERIC: false</html:p>
          <html:p>TYPE: small</html:p>
          <html:p>HOLE: false</html:p>
        </notes>
      </reaction>
      <reaction id="PHOSACETYLTRANS__45__RXN" name="Phosphate acetyltransferase" reversible="true">
    <notes>
      <html:p>GENE_ASSOCIATION: ( BCI_0383_pta )</html:p>
      <html:p>PROTEIN_ASSOCIATION: ( phosphate acetyltransferase//PHOSACETYLTRANS-RXN )</html:p>
      <html:p>PROTEIN_CLASS: 2.3.1.8</html:p>
      <html:p>SUBSYSTEM: mixed acid fermentation</html:p>
      <html:p>SUBSYSTEM: sulfoacetaldehyde degradation</html:p>
      <html:p>SUBSYSTEM: acetate formation from acetyl-CoA I</html:p>
      <html:p>SUBSYSTEM: pyruvate fermentation to acetate II</html:p>
      <html:p>SUBSYSTEM: pyruvate fermentation to acetate IV</html:p>
      <html:p>SIDE: __124__Pi__124__</html:p>
      <html:p>SIDE: CO__45__A</html:p>
      <html:p>COFACTOR: ACETYL__45__COA</html:p>
      <html:p>COFACTOR: CO__45__A</html:p>
      <html:p>GENERIC: false</html:p>
      <html:p>TYPE: small</html:p>
      <html:p>HOLE: false</html:p>
    </notes>
    <listOfReactants>
      <speciesReference species="ACETYL__45__COA" stoichiometry="1"/>
    </listOfReactants>
    <listOfProducts>
      <speciesReference species="ACETYL__45__P" stoichiometry="1"/>
    </listOfProducts>
  </reaction>
      <reaction id="H2NEOPTERINALDOL__45__RXN" name="Dihydroneopterin aldolase" reversible="false">
        <listOfReactants>
          <speciesReference species="DIHYDRO__45__NEO__45__PTERIN" stoichiometry="1"/>
        </listOfReactants>
        <listOfProducts>
          <speciesReference species="GLYCOLALDEHYDE" stoichiometry="1"/>
          <speciesReference species="AMINO__45__OH__45__HYDROXYMETHYL__45__DIHYDROPTERIDINE" stoichiometry="1"/>
        </listOfProducts>
        <notes>
          <html:p>GENE_ASSOCIATION: ( BCI_0620_folB )</html:p>
          <html:p>PROTEIN_ASSOCIATION: ( dihydroneopterin aldolase )</html:p>
          <html:p>SUBSYSTEM: tetrahydrofolate biosynthesis I</html:p>
          <html:p>SUBSYSTEM: tetrahydrofolate biosynthesis II</html:p>
          <html:p>SIDE: GLYCOLALDEHYDE</html:p>
          <html:p>PROTEIN_CLASS: 4.1.2.25</html:p>
          <html:p>GENERIC: false</html:p>
          <html:p>TYPE: small</html:p>
          <html:p>HOLE: false</html:p>
        </notes>
      </reaction>
      <reaction id="PRPPAMIDOTRANS__45__RXN" name="Amidophosphoribosyltransferase" reversible="false">
        <listOfReactants>
          <speciesReference species="PRPP" stoichiometry="1"/>
        </listOfReactants>
        <listOfProducts>
          <speciesReference species="_5__45__P__45__BETA__45__D__45__RIBOSYL__45__AMINE" stoichiometry="1"/>
        </listOfProducts>
        <notes>
          <html:p>GENE_ASSOCIATION: ( BCI_0368_purF )</html:p>
          <html:p>PROTEIN_ASSOCIATION: ( amidophosphoribosyltransferase )</html:p>
          <html:p>SUBSYSTEM: purine nucleotides de novo biosynthesis I</html:p>
          <html:p>SUBSYSTEM: purine nucleotides de novo biosynthesis II</html:p>
          <html:p>SIDE: GLT</html:p>
          <html:p>SIDE: PPI</html:p>
          <html:p>SIDE: WATER</html:p>
          <html:p>SIDE: GLN</html:p>
          <html:p>PROTEIN_CLASS: 2.4.2.14</html:p>
          <html:p>GENERIC: false</html:p>
          <html:p>TYPE: small</html:p>
          <html:p>HOLE: false</html:p>
        </notes>
      </reaction>
      <reaction id="_4__46__2__46__3__46__12__45__RXN" name="6-pyruvoyltetrahydropterin synthase" reversible="false">
        <listOfReactants>
          <speciesReference species="DIHYDRONEOPTERIN__45__P3" stoichiometry="1"/>
        </listOfReactants>
        <listOfProducts>
          <speciesReference species="_6__45__PYRUVOYL__45__5678__45__TETRAHYDROPTERIN" stoichiometry="1"/>
        </listOfProducts>
        <notes>
          <html:p>GENE_ASSOCIATION: ( BCI_0219 )</html:p>
          <html:p>PROTEIN_ASSOCIATION: ( 6-pyruvoyl-tetrahydropterin synthase )</html:p>
          <html:p>SUBSYSTEM: tetrahydrobioprein biosynthesis I</html:p>
          <html:p>SIDE: P3I</html:p>
          <html:p>PROTEIN_CLASS: 4.2.3.12</html:p>
          <html:p>GENERIC: false</html:p>
          <html:p>TYPE: small</html:p>
          <html:p>HOLE: false</html:p>
        </notes>
      </reaction>
      <reaction id="PEPDEPHOS__45__RXN" name="Pyruvate kinase" reversible="false">
        <listOfReactants>
          <speciesReference species="PHOSPHO__45__ENOL__45__PYRUVATE" stoichiometry="1"/>
        </listOfReactants>
        <listOfProducts>
          <speciesReference species="PYRUVATE" stoichiometry="1"/>
        </listOfProducts>
        <notes>
          <html:p>GENE_ASSOCIATION: ( BCI_0310_pykA )</html:p>
          <html:p>PROTEIN_ASSOCIATION: ( pyruvate kinase )</html:p>
          <html:p>SUBSYSTEM: superpathway of glycolysis, pyruvate dehydrogenase, TCA, and glyoxylate bypass</html:p>
          <html:p>SUBSYSTEM: respiration (anaerobic)</html:p>
          <html:p>SUBSYSTEM: mixed acid fermentation</html:p>
          <html:p>SUBSYSTEM: glycolysis I</html:p>
          <html:p>SIDE: ATP</html:p>
          <html:p>SIDE: ADP</html:p>
          <html:p>PROTEIN_CLASS: 2.7.1.40</html:p>
          <html:p>GENERIC: false</html:p>
          <html:p>TYPE: small</html:p>
          <html:p>HOLE: false</html:p>
        </notes>
      </reaction>
      <reaction id="AICARSYN__45__RXN" name="Adenylosuccinate lyase" reversible="false">
        <listOfReactants>
          <speciesReference species="P__45__RIBOSYL__45__4__45__SUCCCARB__45__AMINOIMIDAZOLE" stoichiometry="1"/>
        </listOfReactants>
        <listOfProducts>
          <speciesReference species="AICAR" stoichiometry="1"/>
          <speciesReference species="FUM" stoichiometry="1"/>
        </listOfProducts>
        <notes>
          <html:p>GENE_ASSOCIATION: ( BCI_0423_purB )</html:p>
          <html:p>PROTEIN_ASSOCIATION: ( adenylosuccinate lyase//AICARSYN-RXN )</html:p>
          <html:p>SUBSYSTEM: purine nucleotides de novo biosynthesis I</html:p>
          <html:p>SUBSYSTEM: purine nucleotides de novo biosynthesis II</html:p>
          <html:p>SIDE: FUM</html:p>
          <html:p>PROTEIN_CLASS: 4.3.2.2</html:p>
          <html:p>GENERIC: false</html:p>
          <html:p>TYPE: small</html:p>
          <html:p>HOLE: false</html:p>
        </notes>
      </reaction>
      <reaction id="GLU6PDEHYDROG__45__RXN" name="Glucose-6-phosphate 1-dehydrogenase" reversible="false">
        <listOfReactants>
          <speciesReference species="GLC__45__6__45__P" stoichiometry="1"/>
        </listOfReactants>
        <listOfProducts>
          <speciesReference species="D__45__6__45__P__45__GLUCONO__45__DELTA__45__LACTONE" stoichiometry="1"/>
        </listOfProducts>
        <notes>
          <html:p>GENE_ASSOCIATION: ( BCI_0309_zwf )</html:p>
          <html:p>PROTEIN_ASSOCIATION: ( glucose-6-phosphate 1-dehydrogenase )</html:p>
          <html:p>SUBSYSTEM: pentose phosphate pathway (oxidative branch)</html:p>
          <html:p>SUBSYSTEM: pentose phosphate pathway</html:p>
          <html:p>SUBSYSTEM: formaldehyde oxidation I</html:p>
          <html:p>SIDE: NADP</html:p>
          <html:p>SIDE: NADPH</html:p>
          <html:p>SIDE: PROTON</html:p>
          <html:p>PROTEIN_CLASS: 1.1.1.49</html:p>
          <html:p>GENERIC: false</html:p>
          <html:p>TYPE: small</html:p>
          <html:p>HOLE: false</html:p>
        </notes>
      </reaction>
      <reaction id="PABASYN__45__RXN" name="Aminodeoxychorismate synthase" reversible="false">
        <listOfReactants>
          <speciesReference species="CHORISMATE" stoichiometry="1"/>
        </listOfReactants>
        <listOfProducts>
          <speciesReference species="_4__45__AMINO__45__4__45__DEOXYCHORISMATE" stoichiometry="1"/>
        </listOfProducts>
        <notes>
          <html:p>GENE_ASSOCIATION: ( BCI_0453_pabB ) or ( BCI_0549_pabA )</html:p>
          <html:p>PROTEIN_ASSOCIATION: ( para-aminobenzoate synthase, component I ) or ( Para-aminobenzoate synthase, glutamine amidotransferase component )</html:p>
          <html:p>SUBSYSTEM: tetrahydrofolate biosynthesis I</html:p>
          <html:p>SUBSYSTEM: tetrahydrofolate biosynthesis II</html:p>
          <html:p>SIDE: GLT</html:p>
          <html:p>SIDE: GLN</html:p>
          <html:p>PROTEIN_CLASS: 6.3.5.8</html:p>
          <html:p>GENERIC: false</html:p>
          <html:p>TYPE: small</html:p>
          <html:p>HOLE: false</html:p>
        </notes>
      </reaction>
      <reaction id="P__45__PANTOCYSDECARB__45__RXN" name="Phosphopantothenoylcysteine decarboxylase" reversible="false">
        <listOfReactants>
          <speciesReference species="R__45__4__45__PHOSPHOPANTOTHENOYL__45__L__45__CYSTEINE" stoichiometry="1"/>
        </listOfReactants>
        <listOfProducts>
          <speciesReference species="PANTETHEINE__45__P" stoichiometry="1"/>
        </listOfProducts>
        <notes>
          <html:p>GENE_ASSOCIATION: ( BCI_0183_dfp )</html:p>
          <html:p>PROTEIN_ASSOCIATION: ( phosphopantothenoylcysteine decarboxylase/phosphopantothenate--cysteine ligase )</html:p>
          <html:p>SUBSYSTEM: coenzyme A biosynthesis</html:p>
          <html:p>SIDE: CARBON__45__DIOXIDE</html:p>
          <html:p>PROTEIN_CLASS: 4.1.1.36</html:p>
          <html:p>GENERIC: false</html:p>
          <html:p>TYPE: small</html:p>
          <html:p>HOLE: false</html:p>
        </notes>
      </reaction>
      <reaction id="UMPKI__45__RXN" name="NA" reversible="false">
        <listOfReactants>
          <speciesReference species="UMP" stoichiometry="1"/>
        </listOfReactants>
        <listOfProducts>
          <speciesReference species="UDP" stoichiometry="1"/>
        </listOfProducts>
        <notes>
          <html:p>GENE_ASSOCIATION: ( BCI_0529_pyrH ) or ( BCI_0254_cmk )</html:p>
          <html:p>PROTEIN_ASSOCIATION: ( uridylate kinase ) or ( cytidylate kinase )</html:p>
          <html:p>SUBSYSTEM: de novo biosynthesis of pyrimidine ribonucleotides</html:p>
          <html:p>SUBSYSTEM: salvage pathways of purine and pyrimidine nucleotides</html:p>
          <html:p>SUBSYSTEM: pyrimidine ribonucleotides interconversion</html:p>
          <html:p>SIDE: ATP</html:p>
          <html:p>PROTEIN_CLASS: 2.7.4.14</html:p>
          <html:p>GENERIC: false</html:p>
          <html:p>TYPE: small</html:p>
          <html:p>HOLE: false</html:p>
        </notes>
      </reaction>
      <reaction id="H2PTERIDINEPYROPHOSPHOKIN__45__RXN" name="2-amino-4-hydroxy-6-hydroxymethyldihydropteridine pyrophosphokinase" reversible="false">
        <listOfReactants>
          <speciesReference species="AMINO__45__OH__45__HYDROXYMETHYL__45__DIHYDROPTERIDINE" stoichiometry="1"/>
        </listOfReactants>
        <listOfProducts>
          <speciesReference species="DIHYDROPTERIN__45__CH2OH__45__PP" stoichiometry="1"/>
        </listOfProducts>
        <notes>
          <html:p>GENE_ASSOCIATION: ( BCI_0229_folK )</html:p>
          <html:p>PROTEIN_ASSOCIATION: ( 7, 8-dihydro-6-hydroxymethylpterin-pyrophosphokina se//H2PTERIDINEPYROPHOSPHOKIN-RXN )</html:p>
          <html:p>SUBSYSTEM: tetrahydrofolate biosynthesis I</html:p>
          <html:p>SUBSYSTEM: tetrahydrofolate biosynthesis II</html:p>
          <html:p>SIDE: AMP</html:p>
          <html:p>SIDE: ATP</html:p>
          <html:p>PROTEIN_CLASS: 2.7.6.3</html:p>
          <html:p>GENERIC: false</html:p>
          <html:p>TYPE: small</html:p>
          <html:p>HOLE: false</html:p>
        </notes>
      </reaction>
      <reaction id="HISTALDEHYD__45__RXN" name="Histidinol dehydrogenase" reversible="false">
        <listOfReactants>
          <speciesReference species="HISTIDINAL" stoichiometry="1"/>
        </listOfReactants>
        <listOfProducts>
          <speciesReference species="HIS" stoichiometry="1"/>
        </listOfProducts>
        <notes>
          <html:p>GENE_ASSOCIATION: ( BCI_0404_hisD )</html:p>
          <html:p>PROTEIN_ASSOCIATION: ( histidinol dehydrogenase//HISTALDEHYD-RXN )</html:p>
          <html:p>SUBSYSTEM: histidine biosynthesis I</html:p>
          <html:p>SIDE: NADH</html:p>
          <html:p>SIDE: NAD</html:p>
          <html:p>SIDE: WATER</html:p>
          <html:p>PROTEIN_CLASS: 1.1.1.23</html:p>
          <html:p>GENERIC: false</html:p>
          <html:p>TYPE: small</html:p>
          <html:p>HOLE: false</html:p>
        </notes>
      </reaction>
      <reaction id="FGAMSYN__45__RXN" name="phosphoribosylformylglycinamidine synthetase" reversible="false">
        <listOfReactants>
          <speciesReference species="_5__45__P__45__RIBOSYL__45__N__45__FORMYLGLYCINEAMIDE" stoichiometry="1"/>
        </listOfReactants>
        <listOfProducts>
          <speciesReference species="_5__45__PHOSPHORIBOSYL__45__N__45__FORMYLGLYCINEAMIDINE" stoichiometry="1"/>
        </listOfProducts>
        <notes>
          <html:p>GENE_ASSOCIATION: ( BCI_0002_purL )</html:p>
          <html:p>PROTEIN_ASSOCIATION: ( phosphoribosylformylglycinamidine synthase )</html:p>
          <html:p>SUBSYSTEM: purine nucleotides de novo biosynthesis I</html:p>
          <html:p>SUBSYSTEM: purine nucleotides de novo biosynthesis II</html:p>
          <html:p>SIDE: GLT</html:p>
          <html:p>SIDE: __124__Pi__124__</html:p>
          <html:p>SIDE: WATER</html:p>
          <html:p>SIDE: GLN</html:p>
          <html:p>PROTEIN_CLASS: 6.3.5.3</html:p>
          <html:p>GENERIC: false</html:p>
          <html:p>TYPE: small</html:p>
          <html:p>HOLE: false</html:p>
        </notes>
      </reaction>
      <reaction id="NAD__45__SYNTH__45__NH3__45__RXN" name="NAD(+) synthetase" reversible="false">
        <listOfReactants>
          <speciesReference species="DEAMIDO__45__NAD" stoichiometry="1"/>
        </listOfReactants>
        <listOfProducts>
          <speciesReference species="NAD" stoichiometry="1"/>
        </listOfProducts>
        <notes>
          <html:p>GENE_ASSOCIATION: ( BCI_0288_nadE )</html:p>
          <html:p>PROTEIN_ASSOCIATION: ( NAD synthetase//NAD-SYNTH-NH3-RXN )</html:p>
          <html:p>SUBSYSTEM: aspartate superpathway</html:p>
          <html:p>SUBSYSTEM: NAD biosynthesis I (from aspartate)</html:p>
          <html:p>SIDE: AMP</html:p>
          <html:p>SIDE: ATP</html:p>
          <html:p>SIDE: PPI</html:p>
          <html:p>SIDE: AMMONIA</html:p>
          <html:p>PROTEIN_CLASS: 6.3.1.5</html:p>
          <html:p>GENERIC: false</html:p>
          <html:p>TYPE: small</html:p>
          <html:p>HOLE: false</html:p>
        </notes>
      </reaction>
      <reaction id="PHOSPHASERDECARB__45__RXN" name="Phosphatidylserine decarboxylase" reversible="false">
        <listOfReactants>
          <speciesReference species="L__45__1__45__PHOSPHATIDYL__45__SERINE" stoichiometry="1"/>
        </listOfReactants>
        <listOfProducts>
          <speciesReference species="L__45__1__45__PHOSPHATIDYL__45__ETHANOLAMINE" stoichiometry="1"/>
        </listOfProducts>
        <notes>
          <html:p>GENE_ASSOCIATION: ( BCI_0587_psd )</html:p>
          <html:p>PROTEIN_ASSOCIATION: ( Phosphatidylserine decarboxylase proenzyme [Contains: Phosphatidylserine decarboxylase alpha chain; Phosphatidylserine decarboxylase beta chain]//PHOSPHASERDECARB-RXN//Phosphatidylserine decarboxylase )</html:p>
          <html:p>SUBSYSTEM: phosphatidyl-ethanolamine biosynthesis</html:p>
          <html:p>SUBSYSTEM: phospholipid biosynthesis I</html:p>
          <html:p>SIDE: CARBON__45__DIOXIDE</html:p>
          <html:p>PROTEIN_CLASS: 4.1.1.65</html:p>
          <html:p>GENERIC: true</html:p>
          <html:p>TYPE: small</html:p>
          <html:p>HOLE: false</html:p>
        </notes>
      </reaction>
      <reaction id="L__45__ASPARTATE__45__OXID__45__RXN" name="NA" reversible="false">
        <listOfReactants>
          <speciesReference species="L__45__ASPARTATE" stoichiometry="1"/>
        </listOfReactants>
        <listOfProducts>
          <speciesReference species="IMINOASPARTATE" stoichiometry="1"/>
        </listOfProducts>
        <notes>
          <html:p>GENE_ASSOCIATION: ( BCI_0614_nadB )</html:p>
          <html:p>PROTEIN_ASSOCIATION: ( L-aspartate oxidase )</html:p>
          <html:p>SUBSYSTEM: aspartate superpathway</html:p>
          <html:p>SUBSYSTEM: NAD biosynthesis I (from aspartate)</html:p>
          <html:p>SIDE: OXYGEN__45__MOLECULE</html:p>
          <html:p>SIDE: HYDROGEN__45__PEROXIDE</html:p>
          <html:p>PROTEIN_CLASS: 1.4.3.-</html:p>
          <html:p>GENERIC: false</html:p>
          <html:p>TYPE: small</html:p>
          <html:p>HOLE: false</html:p>
        </notes>
      </reaction>
      <reaction id="ASPARTASE__45__RXN" name="Aspartate ammonia-lyase" reversible="false">
        <listOfReactants>
          <speciesReference species="L__45__ASPARTATE" stoichiometry="1"/>
        </listOfReactants>
        <listOfProducts>
          <speciesReference species="FUM" stoichiometry="1"/>
        </listOfProducts>
        <notes>
          <html:p>GENE_ASSOCIATION: ( BCI_0593_aspA )</html:p>
          <html:p>PROTEIN_ASSOCIATION: ( aspartate ammonia-lyase )</html:p>
          <html:p>SUBSYSTEM: glutamate degradation II</html:p>
          <html:p>SIDE: AMMONIA</html:p>
          <html:p>PROTEIN_CLASS: 4.3.1.1</html:p>
          <html:p>GENERIC: false</html:p>
          <html:p>TYPE: small</html:p>
          <html:p>HOLE: false</html:p>
        </notes>
      </reaction>
      <reaction id="CARDIOLIPSYN__45__RXN" name="NA" reversible="false">
        <listOfReactants>
          <speciesReference species="L__45__1__45__PHOSPHATIDYL__45__GLYCEROL" stoichiometry="2"/>
        </listOfReactants>
        <listOfProducts>
          <speciesReference species="CARDIOLIPIN" stoichiometry="1"/>
          <speciesReference species="GLYCEROL" stoichiometry="1"/>
        </listOfProducts>
        <notes>
          <html:p>GENE_ASSOCIATION: ( BCI_0305_cls )</html:p>
          <html:p>PROTEIN_ASSOCIATION: ( cardiolipin synthetase )</html:p>
          <html:p>SUBSYSTEM: cardiolipin biosynthesis I</html:p>
          <html:p>SUBSYSTEM: phospholipid biosynthesis I</html:p>
          <html:p>SIDE: GLYCEROL</html:p>
          <html:p>PROTEIN_CLASS: 2.7.8.-</html:p>
          <html:p>GENERIC: true</html:p>
          <html:p>TYPE: small</html:p>
          <html:p>HOLE: false</html:p>
        </notes>
      </reaction>
      <reaction id="GLUTAMIDOTRANS__45__RXN" name="NA" reversible="false">
        <listOfReactants>
          <speciesReference species="PHOSPHORIBULOSYL__45__FORMIMINO__45__AICAR__45__P" stoichiometry="1"/>
        </listOfReactants>
        <listOfProducts>
          <speciesReference species="D__45__ERYTHRO__45__IMIDAZOLE__45__GLYCEROL__45__P" stoichiometry="1"/>
          <speciesReference species="AICAR" stoichiometry="1"/>
        </listOfProducts>
        <notes>
          <html:p>GENE_ASSOCIATION: ( BCI_0399_hisF ) or ( BCI_0401_hisH )</html:p>
          <html:p>PROTEIN_ASSOCIATION: ( imidazole glycerol phosphate synthase subunit HisF ) or ( imidazole glycerol phosphate synthase, glutamine amidotransferase subunit )</html:p>
          <html:p>SUBSYSTEM: histidine biosynthesis I</html:p>
          <html:p>SIDE: GLT</html:p>
          <html:p>SIDE: GLN</html:p>
          <html:p>PROTEIN_CLASS: 2.4.2.-</html:p>
          <html:p>GENERIC: false</html:p>
          <html:p>TYPE: small</html:p>
          <html:p>HOLE: false</html:p>
        </notes>
      </reaction>
      <reaction id="DUDPKIN__45__RXN" name="NA" reversible="false">
        <listOfReactants>
          <speciesReference species="DUDP" stoichiometry="1"/>
        </listOfReactants>
        <listOfProducts>
          <speciesReference species="DUTP" stoichiometry="1"/>
        </listOfProducts>
        <notes>
          <html:p>GENE_ASSOCIATION: ( BCI_0007_ndk )</html:p>
          <html:p>PROTEIN_ASSOCIATION: ( Nucleoside diphosphate kinase (NDK) (NDP kinase) (Nucleoside-2-P kinase)//CDPKIN-RXN//DADPKIN-RXN//DCDPKIN-RXN//DGDPKIN-RXN//DTDPKIN-RXN//DUDPKIN-RXN//GDPKIN-RXN//NUCLEOSIDE-DIP-KIN-RXN//UDPKIN-RXN )</html:p>
          <html:p>SUBSYSTEM: de novo biosynthesis of pyrimidine deoxyribonucleotides</html:p>
          <html:p>SIDE: ATP</html:p>
          <html:p>SIDE: ADP</html:p>
          <html:p>PROTEIN_CLASS: 2.7.4.6</html:p>
          <html:p>GENERIC: false</html:p>
          <html:p>TYPE: small</html:p>
          <html:p>HOLE: false</html:p>
        </notes>
      </reaction>
      <reaction id="RXN__45__8447" name="NA" reversible="false">
        <listOfReactants>
          <speciesReference species="_2__45__AMINO__45__3__45__OXO__45__4__45__PHOSPHONOOXYBUTYRATE" stoichiometry="1"/>
        </listOfReactants>
        <listOfProducts>
          <speciesReference species="_1__45__AMINO__45__PROPAN__45__2__45__ONE__45__3__45__PHOSPHATE" stoichiometry="1"/>
        </listOfProducts>
        <notes>
          <html:p>GENE_ASSOCIATION: NA</html:p>
          <html:p>PROTEIN_ASSOCIATION: NA</html:p>
          <html:p>SUBSYSTEM: superpathway of pyridoxal 5'-phosphate biosynthesis and salvage</html:p>
          <html:p>SUBSYSTEM: pyridoxal 5'-phosphate biosynthesis</html:p>
          <html:p>SIDE: CARBON__45__DIOXIDE</html:p>
          <html:p>SIDE: PROTON</html:p>
          <html:p>PROTEIN_CLASS: NA</html:p>
          <html:p>GENERIC: false</html:p>
          <html:p>TYPE: small</html:p>
          <html:p>HOLE: false</html:p>
        </notes>
      </reaction>
      <reaction id="NAG1P__45__URIDYLTRANS__45__RXN" name="UDP-N-acetylglucosamine pyrophosphorylase" reversible="false">
        <listOfReactants>
          <speciesReference species="UTP" stoichiometry="1"/>
          <speciesReference species="N__45__ACETYL__45__D__45__GLUCOSAMINE__45__1__45__P" stoichiometry="1"/>
        </listOfReactants>
        <listOfProducts>
          <speciesReference species="UDP__45__N__45__ACETYL__45__D__45__GLUCOSAMINE" stoichiometry="1"/>
        </listOfProducts>
        <notes>
          <html:p>GENE_ASSOCIATION: ( BCI_0139_glmU )</html:p>
          <html:p>PROTEIN_ASSOCIATION: ( Bifunctional protein glmU [Includes: UDP-N-acetylglucosamine pyrophosphorylase (N-acetylglucosamine-1-phosphate uridyltransferase); Glucosamine-1-phosphate N-acetyltransferase ]//2.3.1.157-RXN//NAG1P-URIDYLTRANS-RXN//Glucosamine-1-phosphate N-acetyltransferase )</html:p>
          <html:p>SUBSYSTEM: UDP-N-acetyl-D-glucosamine biosynthesis I</html:p>
          <html:p>SIDE: UTP</html:p>
          <html:p>SIDE: PPI</html:p>
          <html:p>PROTEIN_CLASS: 2.7.7.23</html:p>
          <html:p>GENERIC: false</html:p>
          <html:p>TYPE: small</html:p>
          <html:p>HOLE: false</html:p>
        </notes>
      </reaction>
      <reaction id="ADENOSYLHOMOCYSTEINE__45__NUCLEOSIDASE__45__RXN" name="Adenosylhomocysteine nucleosidase" reversible="false">
        <listOfReactants>
          <speciesReference species="ADENOSYL__45__HOMO__45__CYS" stoichiometry="1"/>
        </listOfReactants>
        <listOfProducts>
          <speciesReference species="CPD__45__564" stoichiometry="1"/>
          <speciesReference species="ADENINE" stoichiometry="1"/>
        </listOfProducts>
        <notes>
          <html:p>GENE_ASSOCIATION: ( BCI_0224_pfs )</html:p>
          <html:p>PROTEIN_ASSOCIATION: ( MTA/SAH nucleosidase )</html:p>
          <html:p>SUBSYSTEM: NA</html:p>
          <html:p>PROTEIN_CLASS: 3.2.2.9</html:p>
          <html:p>GENERIC: false</html:p>
          <html:p>TYPE: small</html:p>
          <html:p>HOLE: false</html:p>
        </notes>
      </reaction>
      <reaction id="ACETATEKIN__45__RXN" name="Acetate kinase" reversible="true">
        <listOfReactants>
          <speciesReference species="ACET" stoichiometry="1"/>
        </listOfReactants>
        <listOfProducts>
          <speciesReference species="ACETYL__45__P" stoichiometry="1"/>
        </listOfProducts>
        <notes>
          <html:p>GENE_ASSOCIATION: ( BCI_0382_ackA )</html:p>
          <html:p>PROTEIN_ASSOCIATION: ( acetate kinase//ACETATEKIN-RXN )</html:p>
          <html:p>SUBSYSTEM: pyruvate fermentation to acetate IV</html:p>
          <html:p>SUBSYSTEM: pyruvate fermentation to acetate II</html:p>
          <html:p>SUBSYSTEM: acetate formation from acetyl-CoA I</html:p>
          <html:p>SUBSYSTEM: mixed acid fermentation</html:p>
          <html:p>SIDE: ATP</html:p>
          <html:p>SIDE: ADP</html:p>
          <html:p>PROTEIN_CLASS: 2.7.2.1</html:p>
          <html:p>GENERIC: false</html:p>
          <html:p>TYPE: small</html:p>
          <html:p>HOLE: false</html:p>
        </notes>
      </reaction>
      <reaction id="DTMPKI__45__RXN" name="Thymidylate kinase" reversible="false">
        <listOfReactants>
          <speciesReference species="TMP" stoichiometry="1"/>
        </listOfReactants>
        <listOfProducts>
          <speciesReference species="TDP" stoichiometry="1"/>
        </listOfProducts>
        <notes>
          <html:p>GENE_ASSOCIATION: ( BCI_0431_tmk )</html:p>
          <html:p>PROTEIN_ASSOCIATION: ( thymidylate kinase//DTMPKI-RXN )</html:p>
          <html:p>SUBSYSTEM: salvage pathways of purine and pyrimidine nucleotides</html:p>
          <html:p>SUBSYSTEM: de novo biosynthesis of pyrimidine deoxyribonucleotides</html:p>
          <html:p>SIDE: ATP</html:p>
          <html:p>PROTEIN_CLASS: 2.7.4.9</html:p>
          <html:p>GENERIC: false</html:p>
          <html:p>TYPE: small</html:p>
          <html:p>HOLE: false</html:p>
        </notes>
      </reaction>
      <reaction id="RXN0__45__5180" name="NA" reversible="false">
        <listOfReactants>
          <speciesReference species="DELTA3__45__ISOPENTENYL__45__PP" stoichiometry="1"/>
          <speciesReference species="FARNESYL__45__PP" stoichiometry="1"/>
        </listOfReactants>
        <listOfProducts>
          <speciesReference species="CPD0__45__1028" stoichiometry="1"/>
        </listOfProducts>
        <notes>
          <html:p>GENE_ASSOCIATION: ( BCI_0532_uppS )</html:p>
          <html:p>PROTEIN_ASSOCIATION: ( undecaprenyl diphosphate synthase )</html:p>
          <html:p>SUBSYSTEM: undecaprenyl diphosphate biosynthesis</html:p>
          <html:p>SIDE: DELTA3__45__ISOPENTENYL__45__PP</html:p>
          <html:p>SIDE: PPI</html:p>
          <html:p>PROTEIN_CLASS: 2.5.1.31</html:p>
          <html:p>GENERIC: false</html:p>
          <html:p>TYPE: small</html:p>
          <html:p>HOLE: false</html:p>
        </notes>
      </reaction>
      <reaction id="ASPCARBTRANS__45__RXN" name="Aspartate carbamoyltransferase" reversible="false">
        <listOfReactants>
          <speciesReference species="CARBAMOYL__45__P" stoichiometry="1"/>
          <speciesReference species="L__45__ASPARTATE" stoichiometry="1"/>
        </listOfReactants>
        <listOfProducts>
          <speciesReference species="CARBAMYUL__45__L__45__ASPARTATE" stoichiometry="1"/>
        </listOfProducts>
        <notes>
          <html:p>GENE_ASSOCIATION: ( BCI_0259_pyrI ) or ( BCI_0258_pyrB )</html:p>
          <html:p>PROTEIN_ASSOCIATION: ( aspartate carbamoyltransferase regulatory subunit//ASPCARBTRANS-RXN ) or ( aspartate carbamoyltransferase )</html:p>
          <html:p>SUBSYSTEM: de novo biosynthesis of pyrimidine ribonucleotides</html:p>
          <html:p>SUBSYSTEM: de novo biosynthesis of uridine-5'-monophosphate</html:p>
          <html:p>SIDE: L__45__ASPARTATE</html:p>
          <html:p>SIDE: __124__Pi__124__</html:p>
          <html:p>PROTEIN_CLASS: 2.1.3.2</html:p>
          <html:p>GENERIC: false</html:p>
          <html:p>TYPE: small</html:p>
          <html:p>HOLE: false</html:p>
        </notes>
      </reaction>
      <reaction id="ERYTHRON4PDEHYDROG__45__RXN" name="NA" reversible="false">
        <listOfReactants>
          <speciesReference species="ERYTHRONATE__45__4P" stoichiometry="1"/>
        </listOfReactants>
        <listOfProducts>
          <speciesReference species="_3OH__45__4P__45__OH__45__ALPHA__45__KETOBUTYRATE" stoichiometry="1"/>
        </listOfProducts>
        <notes>
          <html:p>GENE_ASSOCIATION: ( BCI_0363_pdxB )</html:p>
          <html:p>PROTEIN_ASSOCIATION: ( Erythronate-4-phosphate dehydrogenase//ERYTHRON4PDEHYDROG-RXN )</html:p>
          <html:p>SUBSYSTEM: superpathway of pyridoxal 5'-phosphate biosynthesis and salvage</html:p>
          <html:p>SUBSYSTEM: pyridoxal 5'-phosphate biosynthesis</html:p>
          <html:p>SIDE: NADH</html:p>
          <html:p>SIDE: NAD</html:p>
          <html:p>PROTEIN_CLASS: 1.1.1.290</html:p>
          <html:p>GENERIC: false</html:p>
          <html:p>TYPE: small</html:p>
          <html:p>HOLE: false</html:p>
        </notes>
      </reaction>
      <reaction id="GARTRANSFORMYL2__45__RXN" name="NA" reversible="false">
        <listOfReactants>
          <speciesReference species="FORMATE" stoichiometry="1"/>
          <speciesReference species="_5__45__PHOSPHO__45__RIBOSYL__45__GLYCINEAMIDE" stoichiometry="1"/>
        </listOfReactants>
        <listOfProducts>
          <speciesReference species="_5__45__P__45__RIBOSYL__45__N__45__FORMYLGLYCINEAMIDE" stoichiometry="1"/>
        </listOfProducts>
        <notes>
          <html:p>GENE_ASSOCIATION: ( BCI_0073_purN )</html:p>
          <html:p>PROTEIN_ASSOCIATION: ( phosphoribosylglycinamide formyltransferase )</html:p>
          <html:p>SUBSYSTEM: purine nucleotides de novo biosynthesis I</html:p>
          <html:p>SIDE: __124__Pi__124__</html:p>
          <html:p>SIDE: FORMATE</html:p>
          <html:p>PROTEIN_CLASS: 2.1.2.-</html:p>
          <html:p>GENERIC: false</html:p>
          <html:p>TYPE: small</html:p>
          <html:p>HOLE: false</html:p>
        </notes>
      </reaction>
      <reaction id="AIRCARBOXY__45__RXN" name="Phosphoribosylaminoimidazole carboxylase" reversible="false">
        <listOfReactants>
          <speciesReference species="_5__45__PHOSPHORIBOSYL__45__5__45__AMINOIMIDAZOLE" stoichiometry="1"/>
        </listOfReactants>
        <listOfProducts>
          <speciesReference species="PHOSPHORIBOSYL__45__CARBOXY__45__AMINOIMIDAZOLE" stoichiometry="1"/>
        </listOfProducts>
        <notes>
          <html:p>GENE_ASSOCIATION: ( BCI_0119_purK ) or ( BCI_0120_purE )</html:p>
          <html:p>PROTEIN_ASSOCIATION: ( phosphoribosylaminoimidazole carboxylase ATPase subunit ) or ( phosphoribosylaminoimidazole carboxylase, catalytic subunit )</html:p>
          <html:p>SUBSYSTEM: purine nucleotides de novo biosynthesis II</html:p>
          <html:p>SIDE: CARBON__45__DIOXIDE</html:p>
          <html:p>PROTEIN_CLASS: 4.1.1.21</html:p>
          <html:p>GENERIC: false</html:p>
          <html:p>TYPE: small</html:p>
          <html:p>HOLE: false</html:p>
        </notes>
      </reaction>
      <reaction id="DALADALALIG__45__RXN" name="D-alanine--D-alanine ligase" reversible="false">
        <listOfReactants>
          <speciesReference species="D__45__ALANINE" stoichiometry="2"/>
        </listOfReactants>
        <listOfProducts>
          <speciesReference species="D__45__ALA__45__D__45__ALA" stoichiometry="1"/>
        </listOfProducts>
        <notes>
          <html:p>GENE_ASSOCIATION: ( BCI_0388_ddlA )</html:p>
          <html:p>PROTEIN_ASSOCIATION: ( D-ala D-ala ligase )</html:p>
          <html:p>SUBSYSTEM: peptidoglycan biosynthesis I</html:p>
          <html:p>SIDE: ATP</html:p>
          <html:p>SIDE: __124__Pi__124__</html:p>
          <html:p>SIDE: ADP</html:p>
          <html:p>PROTEIN_CLASS: 6.3.2.4</html:p>
          <html:p>GENERIC: false</html:p>
          <html:p>TYPE: small</html:p>
          <html:p>HOLE: false</html:p>
        </notes>
      </reaction>
      <reaction id="UDPNACETYLGLUCOSAMENOLPYRTRANS__45__RXN" name="UDP-N-acetylglucosamine 1-carboxyvinyltransferase" reversible="false">
        <listOfReactants>
          <speciesReference species="UDP__45__N__45__ACETYL__45__D__45__GLUCOSAMINE" stoichiometry="1"/>
          <speciesReference species="PHOSPHO__45__ENOL__45__PYRUVATE" stoichiometry="1"/>
        </listOfReactants>
        <listOfProducts>
          <speciesReference species="UDP__45__ACETYL__45__CARBOXYVINYL__45__GLUCOSAMINE" stoichiometry="1"/>
        </listOfProducts>
        <notes>
          <html:p>GENE_ASSOCIATION: ( BCI_0028_murA )</html:p>
          <html:p>PROTEIN_ASSOCIATION: ( UDP-N-acetylglucosamine 1-carboxyvinyltransferase )</html:p>
          <html:p>SUBSYSTEM: peptidoglycan biosynthesis I</html:p>
          <html:p>SIDE: PHOSPHO__45__ENOL__45__PYRUVATE</html:p>
          <html:p>SIDE: __124__Pi__124__</html:p>
          <html:p>PROTEIN_CLASS: 2.5.1.7</html:p>
          <html:p>GENERIC: false</html:p>
          <html:p>TYPE: small</html:p>
          <html:p>HOLE: false</html:p>
        </notes>
      </reaction>
      <reaction id="NACGLCTRANS__45__RXN" name="Undecaprenyldiphospho-muramoylpentapeptide &amp;beta;-N- acetylglucosaminyltransferase" reversible="false">
        <listOfReactants>
          <speciesReference species="C5" stoichiometry="1"/>
        </listOfReactants>
        <listOfProducts>
          <speciesReference species="C6" stoichiometry="1"/>
        </listOfProducts>
        <notes>
          <html:p>GENE_ASSOCIATION: ( BCI_0519_murG )</html:p>
          <html:p>PROTEIN_ASSOCIATION: ( UDP-N-acetylglucosamine--N-acetylmuramyl- (pentapeptide) pyrophosphoryl-undecaprenol N-acetylglucosamine transferase )</html:p>
          <html:p>SUBSYSTEM: peptidoglycan biosynthesis I</html:p>
          <html:p>PROTEIN_CLASS: 2.4.1.227</html:p>
          <html:p>GENERIC: false</html:p>
          <html:p>TYPE: small</html:p>
          <html:p>HOLE: false</html:p>
        </notes>
      </reaction>
      <reaction id="DXS__45__RXN" name="NA" reversible="false">
        <listOfReactants>
          <speciesReference species="PYRUVATE" stoichiometry="1"/>
          <speciesReference species="GAP" stoichiometry="1"/>
        </listOfReactants>
        <listOfProducts>
          <speciesReference species="DEOXYXYLULOSE__45__5P" stoichiometry="1"/>
        </listOfProducts>
        <notes>
          <html:p>GENE_ASSOCIATION: ( BCI_0275_dxs )</html:p>
          <html:p>PROTEIN_ASSOCIATION: ( 1-deoxy-D-xylulose-5-phosphate synthase (1-deoxyxylulose- 5-phosphate synthase) (DXP synthase) (DXPS)//DXS-RXN//1-deoxy-D-xylulose-5-phosphate synthase )</html:p>
          <html:p>SUBSYSTEM: thiamine biosynthesis</html:p>
          <html:p>SUBSYSTEM: methylerythritol phosphate pathway</html:p>
          <html:p>SUBSYSTEM: superpathway of pyridoxal 5'-phosphate biosynthesis and salvage</html:p>
          <html:p>SUBSYSTEM: pyridoxal 5'-phosphate biosynthesis</html:p>
          <html:p>SIDE: CARBON__45__DIOXIDE</html:p>
          <html:p>PROTEIN_CLASS: 2.2.1.7</html:p>
          <html:p>GENERIC: false</html:p>
          <html:p>TYPE: small</html:p>
          <html:p>HOLE: false</html:p>
        </notes>
      </reaction>
      <reaction id="HEMEOSYN__45__RXN" name="heme o biosynthesis" reversible="false">
        <listOfReactants>
          <speciesReference species="FARNESYL__45__PP" stoichiometry="1"/>
          <speciesReference species="PROTOHEME" stoichiometry="1"/>
        </listOfReactants>
        <listOfProducts>
          <speciesReference species="HEME_O" stoichiometry="1"/>
        </listOfProducts>
        <notes>
          <html:p>GENE_ASSOCIATION: ( BCI_0270_cyoE )</html:p>
          <html:p>PROTEIN_ASSOCIATION: ( protoheme IX farnesyltransferase )</html:p>
          <html:p>SUBSYSTEM: NA</html:p>
          <html:p>PROTEIN_CLASS: 2.5.1.-</html:p>
          <html:p>GENERIC: false</html:p>
          <html:p>TYPE: small</html:p>
          <html:p>HOLE: false</html:p>
        </notes>
      </reaction>
      <reaction id="GLUTCYSLIG__45__RXN" name="Glutamate--cysteine ligase" reversible="false">
        <listOfReactants>
          <speciesReference species="GLT" stoichiometry="1"/>
          <speciesReference species="CYS" stoichiometry="1"/>
        </listOfReactants>
        <listOfProducts>
          <speciesReference species="L__45__GAMMA__45__GLUTAMYLCYSTEINE" stoichiometry="1"/>
        </listOfProducts>
        <notes>
          <html:p>GENE_ASSOCIATION: ( BCI_0201_gshA )</html:p>
          <html:p>PROTEIN_ASSOCIATION: ( glutamate--cysteine ligase )</html:p>
          <html:p>SUBSYSTEM: glutathione biosynthesis</html:p>
          <html:p>SIDE: ATP</html:p>
          <html:p>SIDE: __124__Pi__124__</html:p>
          <html:p>SIDE: ADP</html:p>
          <html:p>PROTEIN_CLASS: 6.3.2.2</html:p>
          <html:p>GENERIC: false</html:p>
          <html:p>TYPE: small</html:p>
          <html:p>HOLE: false</html:p>
        </notes>
      </reaction>
      <reaction id="METBALT__45__RXN" name="NA" reversible="false">
        <listOfReactants>
         <speciesReference species="O__45__SUCCINYL__45__L__45__HOMOSERINE" stoichiometry="1"/>
        </listOfReactants>
        <listOfProducts>
	 <speciesReference species="_2__45__OXOBUTANOATE" stoichiometry="1"/>
          <speciesReference species="SUC" stoichiometry="1"/>
        </listOfProducts>
        <notes>
          <html:p>GENE_ASSOCIATION: ( BCI_0163_metB )</html:p>
          <html:p>PROTEIN_ASSOCIATION: ( O-succinylhomoserine (thiol)-lyase//METBALT-RXN//O-SUCCHOMOSERLYASE-RXN )</html:p>
          <html:p>SUBSYSTEM: NA</html:p>
          <html:p>PROTEIN_CLASS: 2.5.1.48</html:p>
          <html:p>GENERIC: false</html:p>
          <html:p>TYPE: small</html:p>
          <html:p>HOLE: false</html:p>
        </notes>
      </reaction>
      <reaction id="AMPSYN__45__RXN" name="Adenylosuccinate lyase" reversible="false">
        <listOfReactants>
          <speciesReference species="ADENYLOSUCC" stoichiometry="1"/>
        </listOfReactants>
        <listOfProducts>
          <speciesReference species="FUM" stoichiometry="1"/>
          <speciesReference species="AMP" stoichiometry="1"/>
        </listOfProducts>
        <notes>
          <html:p>GENE_ASSOCIATION: ( BCI_0423_purB )</html:p>
          <html:p>PROTEIN_ASSOCIATION: ( adenylosuccinate lyase//AICARSYN-RXN )</html:p>
          <html:p>SUBSYSTEM: purine nucleotides de novo biosynthesis I</html:p>
          <html:p>SUBSYSTEM: purine nucleotides de novo biosynthesis II</html:p>
          <html:p>SIDE: FUM</html:p>
          <html:p>PROTEIN_CLASS: 4.3.2.2</html:p>
          <html:p>GENERIC: false</html:p>
          <html:p>TYPE: small</html:p>
          <html:p>HOLE: false</html:p>
        </notes>
      </reaction>
      <reaction id="UROGENIIISYN__45__RXN" name="uroporphyrinogen-III synthase" reversible="false">
        <listOfReactants>
          <speciesReference species="HYDROXYMETHYLBILANE" stoichiometry="1"/>
        </listOfReactants>
        <listOfProducts>
          <speciesReference species="UROPORPHYRINOGEN__45__III" stoichiometry="1"/>
        </listOfProducts>
        <notes>
          <html:p>GENE_ASSOCIATION: ( BCI_0062_hemD )</html:p>
          <html:p>PROTEIN_ASSOCIATION: ( uroporphyrinogen-III synthase )</html:p>
          <html:p>SUBSYSTEM: tetrapyrrole biosynthesis I</html:p>
          <html:p>SIDE: WATER</html:p>
          <html:p>PROTEIN_CLASS: 4.2.1.75</html:p>
          <html:p>GENERIC: false</html:p>
          <html:p>TYPE: small</html:p>
          <html:p>HOLE: false</html:p>
        </notes>
      </reaction>
      <reaction id="ADCLY__45__RXN" name="Aminodeoxychorismate lyase" reversible="false">
        <listOfReactants>
          <speciesReference species="_4__45__AMINO__45__4__45__DEOXYCHORISMATE" stoichiometry="1"/>
        </listOfReactants>
        <listOfProducts>
          <speciesReference species="P__45__AMINO__45__BENZOATE" stoichiometry="1"/>
          <speciesReference species="PYRUVATE" stoichiometry="1"/>
        </listOfProducts>
        <notes>
          <html:p>GENE_ASSOCIATION: ( BCI_0432_pabC )</html:p>
          <html:p>PROTEIN_ASSOCIATION: ( 4-amino-4-deoxychorismate lyase )</html:p>
          <html:p>SUBSYSTEM: tetrahydrofolate biosynthesis I</html:p>
          <html:p>SUBSYSTEM: tetrahydrofolate biosynthesis II</html:p>
          <html:p>SIDE: PYRUVATE</html:p>
          <html:p>PROTEIN_CLASS: 4.1.3.38</html:p>
          <html:p>GENERIC: false</html:p>
          <html:p>TYPE: small</html:p>
          <html:p>HOLE: false</html:p>
        </notes>
      </reaction>
      <reaction id="GTP__45__CYCLOHYDRO__45__I__45__RXN" name="GTP cyclohydrolase I" reversible="false">
        <listOfReactants>
          <speciesReference species="GTP" stoichiometry="1"/>
        </listOfReactants>
        <listOfProducts>
          <speciesReference species="FORMATE" stoichiometry="1"/>
          <speciesReference species="DIHYDRONEOPTERIN__45__P3" stoichiometry="1"/>
        </listOfProducts>
        <notes>
          <html:p>GENE_ASSOCIATION: ( BCI_0394_folE )</html:p>
          <html:p>PROTEIN_ASSOCIATION: ( GTP cyclohydrolase I )</html:p>
          <html:p>SUBSYSTEM: tetrahydrobioprein biosynthesis I</html:p>
          <html:p>SUBSYSTEM: tetrahydrofolate biosynthesis I</html:p>
          <html:p>SUBSYSTEM: tetrahydrofolate biosynthesis II</html:p>
          <html:p>SIDE: WATER</html:p>
          <html:p>SIDE: FORMATE</html:p>
          <html:p>PROTEIN_CLASS: 3.5.4.16</html:p>
          <html:p>GENERIC: false</html:p>
          <html:p>TYPE: small</html:p>
          <html:p>HOLE: false</html:p>
        </notes>
      </reaction>
      <reaction id="DIHYDROFOLATEREDUCT__45__RXN" name="Dihydrofolate reductase" reversible="false">
        <listOfReactants>
          <speciesReference species="DIHYDROFOLATE" stoichiometry="1"/>
        </listOfReactants>
        <listOfProducts>
          <speciesReference species="THF" stoichiometry="1"/>
        </listOfProducts>
        <notes>
          <html:p>GENE_ASSOCIATION: ( BCI_0561_folA )</html:p>
          <html:p>PROTEIN_ASSOCIATION: ( dihydrofolate reductase )</html:p>
          <html:p>SUBSYSTEM: formylTHF biosynthesis II</html:p>
          <html:p>SUBSYSTEM: tetrahydrofolate biosynthesis I</html:p>
          <html:p>SUBSYSTEM: tetrahydrofolate biosynthesis II</html:p>
          <html:p>SIDE: NADP</html:p>
          <html:p>SIDE: NADPH</html:p>
          <html:p>PROTEIN_CLASS: 1.5.1.3</html:p>
          <html:p>GENERIC: false</html:p>
          <html:p>TYPE: small</html:p>
          <html:p>HOLE: false</html:p>
        </notes>
      </reaction>
      <reaction id="_2__46__7__46__7__46__60__45__RXN" name="2-C-methyl-D-erythritol 4-phosphate cytidylyltransferase" reversible="false">
        <listOfReactants>
          <speciesReference species="_2__45__C__45__METHYL__45__D__45__ERYTHRITOL__45__4__45__PHOSPHATE" stoichiometry="1"/>
          <speciesReference species="CTP" stoichiometry="1"/>
        </listOfReactants>
        <listOfProducts>
          <speciesReference species="_4__45__CYTIDINE__45__5__45__DIPHOSPHO__45__2__45__C" stoichiometry="1"/>
        </listOfProducts>
        <notes>
          <html:p>GENE_ASSOCIATION: ( BCI_0211_ispD )</html:p>
          <html:p>PROTEIN_ASSOCIATION: ( 2-C-methyl-D-erythritol 4-phosphate cytidylyltransferase )</html:p>
          <html:p>SUBSYSTEM: methylerythritol phosphate pathway</html:p>
          <html:p>SIDE: CTP</html:p>
          <html:p>SIDE: PPI</html:p>
          <html:p>PROTEIN_CLASS: 2.7.7.60</html:p>
          <html:p>GENERIC: false</html:p>
          <html:p>TYPE: small</html:p>
          <html:p>HOLE: false</html:p>
        </notes>
      </reaction>
      <reaction id="HOMSUCTRAN__45__RXN" name="Homoserine O-succinyltransferase" reversible="false">
        <listOfReactants>
          <speciesReference species="HOMO__45__SER" stoichiometry="1"/>
        </listOfReactants>
        <listOfProducts>
          <speciesReference species="O__45__SUCCINYL__45__L__45__HOMOSERINE" stoichiometry="1"/>
        </listOfProducts>
        <notes>
          <html:p>GENE_ASSOCIATION: ( BCI_0019_metA )</html:p>
          <html:p>PROTEIN_ASSOCIATION: ( homoserine O-succinyltransferase )</html:p>
          <html:p>SUBSYSTEM: methionine biosynthesis I</html:p>
          <html:p>SIDE: SUC__45__COA</html:p>
          <html:p>SIDE: CO__45__A</html:p>
          <html:p>PROTEIN_CLASS: 2.3.1.46</html:p>
          <html:p>GENERIC: false</html:p>
          <html:p>TYPE: small</html:p>
          <html:p>HOLE: false</html:p>
        </notes>
      </reaction>
      <reaction id="DCTP__45__DEAM__45__RXN" name="dCTP deaminase" reversible="false">
        <listOfReactants>
          <speciesReference species="DCTP" stoichiometry="1"/>
        </listOfReactants>
        <listOfProducts>
          <speciesReference species="DUTP" stoichiometry="1"/>
        </listOfProducts>
        <notes>
          <html:p>GENE_ASSOCIATION: ( BCI_0395_dcd )</html:p>
          <html:p>PROTEIN_ASSOCIATION: ( 2-deoxycytidine 5-triphosphate deaminase//DCTP-DEAM-RXN )</html:p>
          <html:p>SUBSYSTEM: de novo biosynthesis of pyrimidine deoxyribonucleotides</html:p>
          <html:p>SIDE: WATER</html:p>
          <html:p>SIDE: AMMONIA</html:p>
          <html:p>PROTEIN_CLASS: 3.5.4.13</html:p>
          <html:p>GENERIC: false</html:p>
          <html:p>TYPE: small</html:p>
          <html:p>HOLE: false</html:p>
        </notes>
      </reaction>
      <reaction id="RXN__45__1381" name="NA" reversible="false">
        <listOfReactants>
          <speciesReference species="GLYCEROL__45__3P" stoichiometry="1"/>
        </listOfReactants>
        <listOfProducts>
          <speciesReference species="ACYL__45__SN__45__GLYCEROL__45__3P" stoichiometry="1"/>
        </listOfProducts>
        <notes>
          <html:p>GENE_ASSOCIATION: ( BCI_0020_plsB )</html:p>
          <html:p>PROTEIN_ASSOCIATION: ( glycerol-3-phosphate acyltransferase//GLYCEROL-3-P-ACYLTRANSFER-RXN )</html:p>
          <html:p>SUBSYSTEM: CDP-diacylglycerol biosynthesis</html:p>
          <html:p>SUBSYSTEM: phospholipid biosynthesis I</html:p>
          <html:p>SIDE: __124__Fatty__45__Acyl__45__CoA__124__</html:p>
          <html:p>SIDE: CO__45__A</html:p>
          <html:p>PROTEIN_CLASS: 2.3.1.15</html:p>
          <html:p>GENERIC: true</html:p>
          <html:p>TYPE: small</html:p>
          <html:p>HOLE: false</html:p>
        </notes>
      </reaction>
      <reaction id="PEPCARBOXYKIN__45__RXN" name="Phosphoenolpyruvate carboxykinase (ATP)" reversible="false">
        <listOfReactants>
          <speciesReference species="OXALACETIC_ACID" stoichiometry="1"/>
        </listOfReactants>
        <listOfProducts>
          <speciesReference species="PHOSPHO__45__ENOL__45__PYRUVATE" stoichiometry="1"/>
        </listOfProducts>
        <notes>
          <html:p>GENE_ASSOCIATION: ( BCI_0013_pckA )</html:p>
          <html:p>PROTEIN_ASSOCIATION: ( phosphoenolpyruvate carboxykinase )</html:p>
          <html:p>SUBSYSTEM: gluconeogenesis</html:p>
          <html:p>SIDE: CARBON__45__DIOXIDE</html:p>
          <html:p>SIDE: ATP</html:p>
          <html:p>SIDE: ADP</html:p>
          <html:p>PROTEIN_CLASS: 4.1.1.49</html:p>
          <html:p>GENERIC: false</html:p>
          <html:p>TYPE: small</html:p>
          <html:p>HOLE: false</html:p>
        </notes>
      </reaction>
      <reaction id="RIBOFLAVINSYNDEAM__45__RXN" name="NA" reversible="false">
        <listOfReactants>
          <speciesReference species="DIAMINO__45__OH__45__PHOSPHORIBOSYLAMINO__45__PYR" stoichiometry="1"/>
        </listOfReactants>
        <listOfProducts>
          <speciesReference species="CPD__45__602" stoichiometry="1"/>
        </listOfProducts>
        <notes>
          <html:p>GENE_ASSOCIATION: ( BCI_0601_ribD )</html:p>
          <html:p>PROTEIN_ASSOCIATION: ( riboflavin biosynthesis protein RibD//RIBOFLAVINSYNDEAM-RXN//RIBOFLAVINSYNREDUC-RXN )</html:p>
          <html:p>SUBSYSTEM: flavin biosynthesis</html:p>
          <html:p>SIDE: WATER</html:p>
          <html:p>SIDE: AMMONIA</html:p>
          <html:p>PROTEIN_CLASS: 3.5.4.26</html:p>
          <html:p>GENERIC: false</html:p>
          <html:p>TYPE: small</html:p>
          <html:p>HOLE: false</html:p>
        </notes>
      </reaction>
      <reaction id="DUTP__45__PYROP__45__RXN" name="dUTP pyrophosphatase" reversible="false">
        <listOfReactants>
          <speciesReference species="DUTP" stoichiometry="1"/>
        </listOfReactants>
        <listOfProducts>
          <speciesReference species="DUMP" stoichiometry="1"/>
        </listOfProducts>
        <notes>
          <html:p>GENE_ASSOCIATION: ( BCI_0182_dut )</html:p>
          <html:p>PROTEIN_ASSOCIATION: ( deoxyuridine 5''-triphosphate nucleotidohydrolase//DUTP-PYROP-RXN )</html:p>
          <html:p>SUBSYSTEM: de novo biosynthesis of pyrimidine deoxyribonucleotides</html:p>
          <html:p>SIDE: PPI</html:p>
          <html:p>SIDE: WATER</html:p>
          <html:p>PROTEIN_CLASS: 3.6.1.23</html:p>
          <html:p>GENERIC: false</html:p>
          <html:p>TYPE: small</html:p>
          <html:p>HOLE: false</html:p>
        </notes>
      </reaction>
      <reaction id="DAHPSYN__45__RXN" name="2-dehydro-3-deoxyphosphoheptonate aldolase" reversible="false">
        <listOfReactants>
          <speciesReference species="ERYTHROSE__45__4P" stoichiometry="1"/>
          <speciesReference species="PHOSPHO__45__ENOL__45__PYRUVATE" stoichiometry="1"/>
        </listOfReactants>
        <listOfProducts>
          <speciesReference species="_3__45__DEOXY__45__D__45__ARABINO__45__HEPTULOSONATE__45__7__45__P" stoichiometry="1"/>
        </listOfProducts>
        <notes>
          <html:p>GENE_ASSOCIATION: ( BCI_0191_aroH )</html:p>
          <html:p>PROTEIN_ASSOCIATION: ( phospho-2-dehydro-3-heoxyheptonate aldolase )</html:p>
          <html:p>SUBSYSTEM: chorismate biosynthesis</html:p>
          <html:p>SIDE: PHOSPHO__45__ENOL__45__PYRUVATE</html:p>
          <html:p>SIDE: __124__Pi__124__</html:p>
          <html:p>SIDE: WATER</html:p>
          <html:p>PROTEIN_CLASS: 2.5.1.54</html:p>
          <html:p>GENERIC: false</html:p>
          <html:p>TYPE: small</html:p>
          <html:p>HOLE: false</html:p>
        </notes>
      </reaction>
      <reaction id="ADENYLOSUCCINATE__45__SYNTHASE__45__RXN" name="adenylosuccinate synthetase" reversible="false">
        <listOfReactants>
          <speciesReference species="IMP" stoichiometry="1"/>
          <speciesReference species="L__45__ASPARTATE" stoichiometry="1"/>
        </listOfReactants>
        <listOfProducts>
          <speciesReference species="ADENYLOSUCC" stoichiometry="1"/>
        </listOfProducts>
        <notes>
          <html:p>GENE_ASSOCIATION: ( BCI_0577_purA )</html:p>
          <html:p>PROTEIN_ASSOCIATION: ( adenylosuccinate synthetase//ADENYLOSUCCINATE-SYNTHASE-RXN )</html:p>
          <html:p>SUBSYSTEM: purine nucleotides de novo biosynthesis I</html:p>
          <html:p>SUBSYSTEM: purine nucleotides de novo biosynthesis II</html:p>
          <html:p>SIDE: L__45__ASPARTATE</html:p>
          <html:p>SIDE: __124__Pi__124__</html:p>
          <html:p>PROTEIN_CLASS: 6.3.4.4</html:p>
          <html:p>GENERIC: false</html:p>
          <html:p>TYPE: small</html:p>
          <html:p>HOLE: false</html:p>
        </notes>
      </reaction>
      <reaction id="PYRIMSYN1__45__RXN" name="NA" reversible="false">
        <listOfReactants>
          <speciesReference species="_5__45__PHOSPHORIBOSYL__45__5__45__AMINOIMIDAZOLE" stoichiometry="1"/>
        </listOfReactants>
        <listOfProducts>
          <speciesReference species="AMINO__45__HYDROXYMETHYL__45__METHYL__45__PYR__45__P" stoichiometry="1"/>
        </listOfProducts>
        <notes>
          <html:p>GENE_ASSOCIATION: ( BCI_0041_thiC )</html:p>
          <html:p>PROTEIN_ASSOCIATION: ( thiamine biosynthesis protein ThiC )</html:p>
          <html:p>SUBSYSTEM: thiamine biosynthesis</html:p>
          <html:p>PROTEIN_CLASS: NA</html:p>
          <html:p>GENERIC: false</html:p>
          <html:p>TYPE: small</html:p>
          <html:p>HOLE: false</html:p>
        </notes>
      </reaction>
      <reaction id="PNPOXI__45__RXN" name="NA" reversible="false">
        <listOfReactants>
          <speciesReference species="PYRIDOXINE__45__5P" stoichiometry="1"/>
        </listOfReactants>
        <listOfProducts>
          <speciesReference species="PYRIDOXAL_PHOSPHATE" stoichiometry="1"/>
        </listOfProducts>
        <notes>
          <html:p>GENE_ASSOCIATION: ( BCI_0082_pdxH )</html:p>
          <html:p>PROTEIN_ASSOCIATION: ( Pyridoxamine 5'-phosphate oxidase (PNP/PMP oxidase) (PNPOx)//PMPOXI-RXN//PNPOXI-RXN )</html:p>
          <html:p>SUBSYSTEM: superpathway of pyridoxal 5'-phosphate biosynthesis and salvage</html:p>
          <html:p>SUBSYSTEM: pyridoxal 5'-phosphate salvage pathway</html:p>
          <html:p>SUBSYSTEM: pyridoxal 5'-phosphate biosynthesis</html:p>
          <html:p>SIDE: OXYGEN__45__MOLECULE</html:p>
          <html:p>SIDE: HYDROGEN__45__PEROXIDE</html:p>
          <html:p>PROTEIN_CLASS: 1.4.3.5</html:p>
          <html:p>GENERIC: false</html:p>
          <html:p>TYPE: small</html:p>
          <html:p>HOLE: false</html:p>
        </notes>
      </reaction>
      <reaction id="RXN__45__6282" name="NA" reversible="false">
        <listOfReactants>
          <speciesReference species="CPD__45__5727" stoichiometry="1"/>
        </listOfReactants>
        <listOfProducts>
          <speciesReference species="FORMYL__45__THF__45__GLU__45__N" stoichiometry="1"/>
        </listOfProducts>
        <notes>
          <html:p>GENE_ASSOCIATION: ( BCI_0122_folD )</html:p>
          <html:p>PROTEIN_ASSOCIATION: ( Bifunctional protein folD [Includes: Methylenetetrahydrofolate dehydrogenase ; Methenyltetrahydrofolate cyclohydrolase ]//METHENYLTHFCYCLOHYDRO-RXN//METHYLENETHFDEHYDROG-NADP-RXN//Methenyltetrahydrofolate cyclohydrolase )</html:p>
          <html:p>SUBSYSTEM: tetrahydrofolate biosynthesis II</html:p>
          <html:p>SIDE: WATER</html:p>
          <html:p>PROTEIN_CLASS: 3.5.4.9</html:p>
          <html:p>GENERIC: true</html:p>
          <html:p>TYPE: small</html:p>
          <html:p>HOLE: false</html:p>
        </notes>
      </reaction>
      <reaction id="PRPPSYN__45__RXN" name="ribose-phosphate diphosphokinase" reversible="false">
        <listOfReactants>
          <speciesReference species="RIBOSE__45__5P" stoichiometry="1"/>
        </listOfReactants>
        <listOfProducts>
          <speciesReference species="PRPP" stoichiometry="1"/>
        </listOfProducts>
        <notes>
          <html:p>GENE_ASSOCIATION: ( BCI_0293_prsA )</html:p>
          <html:p>PROTEIN_ASSOCIATION: ( ribose-phosphate pyrophosphokinase//PRPPSYN-RXN )</html:p>
          <html:p>SUBSYSTEM: salvage pathways of purine and pyrimidine nucleotides</html:p>
          <html:p>SUBSYSTEM: PRPP biosynthesis I</html:p>
          <html:p>SIDE: ATP</html:p>
          <html:p>PROTEIN_CLASS: 2.7.6.1</html:p>
          <html:p>GENERIC: false</html:p>
          <html:p>TYPE: small</html:p>
          <html:p>HOLE: false</html:p>
        </notes>
      </reaction>
      <reaction id="GMP__45__SYN__45__GLUT__45__RXN" name="GMP synthetase (glutamine-hydrolysing)" reversible="false">
        <listOfReactants>
          <speciesReference species="XANTHOSINE__45__5__45__PHOSPHATE" stoichiometry="1"/>
        </listOfReactants>
        <listOfProducts>
          <speciesReference species="GMP" stoichiometry="1"/>
        </listOfProducts>
        <notes>
          <html:p>GENE_ASSOCIATION: ( BCI_0650_guaA )</html:p>
          <html:p>PROTEIN_ASSOCIATION: ( bifunctional GMP synthase/glutamine amidotransferase protein//GMP-SYN-GLUT-RXN )</html:p>
          <html:p>SUBSYSTEM: purine nucleotides de novo biosynthesis I</html:p>
          <html:p>SUBSYSTEM: purine nucleotides de novo biosynthesis II</html:p>
          <html:p>SIDE: GLT</html:p>
          <html:p>SIDE: PPI</html:p>
          <html:p>SIDE: WATER</html:p>
          <html:p>SIDE: GLN</html:p>
          <html:p>PROTEIN_CLASS: 6.3.5.2</html:p>
          <html:p>GENERIC: false</html:p>
          <html:p>TYPE: small</html:p>
          <html:p>HOLE: false</html:p>
        </notes>
      </reaction>
      <reaction id="FPPSYN__45__RXN" name="geranyltranstransferase" reversible="false">
        <listOfReactants>
          <speciesReference species="DELTA3__45__ISOPENTENYL__45__PP" stoichiometry="1"/>
          <speciesReference species="GERANYL__45__PP" stoichiometry="1"/>
        </listOfReactants>
        <listOfProducts>
          <speciesReference species="FARNESYL__45__PP" stoichiometry="1"/>
        </listOfProducts>
        <notes>
          <html:p>GENE_ASSOCIATION: ( BCI_0274_ispA )</html:p>
          <html:p>PROTEIN_ASSOCIATION: ( geranyltranstransferase//FPPSYN-RXN )</html:p>
          <html:p>SUBSYSTEM: trans,trans-farnesyl diphosphate biosynthesis</html:p>
          <html:p>SIDE: PPI</html:p>
          <html:p>PROTEIN_CLASS: 2.5.1.10</html:p>
          <html:p>GENERIC: false</html:p>
          <html:p>TYPE: small</html:p>
          <html:p>HOLE: false</html:p>
        </notes>
      </reaction>
      <reaction id="RXN__45__8001" name="NA" reversible="false">
        <listOfReactants>
          <speciesReference species="HISTIDINOL" stoichiometry="1"/>
        </listOfReactants>
        <listOfProducts>
          <speciesReference species="HIS" stoichiometry="1"/>
        </listOfProducts>
        <notes>
          <html:p>GENE_ASSOCIATION: ( BCI_0404_hisD )</html:p>
          <html:p>PROTEIN_ASSOCIATION: ( histidinol dehydrogenase//HISTALDEHYD-RXN )</html:p>
          <html:p>SUBSYSTEM: NA</html:p>
          <html:p>PROTEIN_CLASS: 1.1.1.23</html:p>
          <html:p>GENERIC: false</html:p>
          <html:p>TYPE: small</html:p>
          <html:p>HOLE: false</html:p>
        </notes>
      </reaction>
      <reaction id="PANTOATE__45__BETA__45__ALANINE__45__LIG__45__RXN" name="Pantoate--&amp;beta;-alanine ligase" reversible="false">
        <listOfReactants>
          <speciesReference species="L__45__PANTOATE" stoichiometry="1"/>
          <speciesReference species="B__45__ALANINE" stoichiometry="1"/>
        </listOfReactants>
        <listOfProducts>
          <speciesReference species="PANTOTHENATE" stoichiometry="1"/>
        </listOfProducts>
        <notes>
          <html:p>GENE_ASSOCIATION: ( BCI_0231_panC )</html:p>
          <html:p>PROTEIN_ASSOCIATION: ( Pantothenate synthetase (PS) (Pantoate--beta-alanine ligase) (Pantoate-activating enzyme)//PANTOATE-BETA-ALANINE-LIG-RXN//Pantoate--beta-alanine ligase )</html:p>
          <html:p>SUBSYSTEM: pantothenate biosynthesis I</html:p>
          <html:p>SIDE: AMP</html:p>
          <html:p>SIDE: ATP</html:p>
          <html:p>SIDE: PPI</html:p>
          <html:p>PROTEIN_CLASS: 6.3.2.1</html:p>
          <html:p>GENERIC: false</html:p>
          <html:p>TYPE: small</html:p>
          <html:p>HOLE: false</html:p>
        </notes>
      </reaction>
      <reaction id="HISTOLDEHYD__45__RXN" name="Histidinol dehydrogenase" reversible="false">
        <listOfReactants>
          <speciesReference species="HISTIDINOL" stoichiometry="1"/>
        </listOfReactants>
        <listOfProducts>
          <speciesReference species="HISTIDINAL" stoichiometry="1"/>
        </listOfProducts>
        <notes>
          <html:p>GENE_ASSOCIATION: ( BCI_0404_hisD )</html:p>
          <html:p>PROTEIN_ASSOCIATION: ( histidinol dehydrogenase//HISTALDEHYD-RXN )</html:p>
          <html:p>SUBSYSTEM: histidine biosynthesis I</html:p>
          <html:p>SIDE: NADH</html:p>
          <html:p>SIDE: NAD</html:p>
          <html:p>PROTEIN_CLASS: 1.1.1.23</html:p>
          <html:p>GENERIC: false</html:p>
          <html:p>TYPE: small</html:p>
          <html:p>HOLE: false</html:p>
        </notes>
      </reaction>
      <reaction id="RXN__45__3742" name="NA" reversible="false">
        <listOfReactants>
          <speciesReference species="GLT" stoichiometry="1"/>
          <speciesReference species="__124__Folatepolyglutamate__45__n__124__" stoichiometry="1"/>
        </listOfReactants>
        <listOfProducts>
          <speciesReference species="__124__Folatepolyglutamate__45__n__124__" stoichiometry="1"/>
        </listOfProducts>
        <notes>
          <html:p>GENE_ASSOCIATION: ( BCI_0366_folC )</html:p>
          <html:p>PROTEIN_ASSOCIATION: ( dihydrofolate:folylpolyglutamate synthetase//FOLYLPOLYGLUTAMATESYNTH-RXN//FORMYLTHFGLUSYNTH-RXN//RXN0-2921 )</html:p>
          <html:p>SUBSYSTEM: folate polyglutamylation II</html:p>
          <html:p>SIDE: ATP</html:p>
          <html:p>SIDE: __124__Pi__124__</html:p>
          <html:p>SIDE: ADP</html:p>
          <html:p>PROTEIN_CLASS: 6.3.2.17</html:p>
          <html:p>GENERIC: true</html:p>
          <html:p>TYPE: small</html:p>
          <html:p>HOLE: false</html:p>
        </notes>
      </reaction>
      <reaction id="SHIKIMATE__45__KINASE__45__RXN" name="shikimate-kinase" reversible="false">
        <listOfReactants>
          <speciesReference species="SHIKIMATE" stoichiometry="1"/>
        </listOfReactants>
        <listOfProducts>
          <speciesReference species="SHIKIMATE__45__5P" stoichiometry="1"/>
        </listOfProducts>
        <notes>
          <html:p>GENE_ASSOCIATION: ( BCI_0024_aroK )</html:p>
          <html:p>PROTEIN_ASSOCIATION: ( shikimate kinase I//SHIKIMATE-KINASE-RXN )</html:p>
          <html:p>SUBSYSTEM: chorismate biosynthesis</html:p>
          <html:p>SIDE: ATP</html:p>
          <html:p>SIDE: ADP</html:p>
          <html:p>PROTEIN_CLASS: 2.7.1.71</html:p>
          <html:p>GENERIC: false</html:p>
          <html:p>TYPE: small</html:p>
          <html:p>HOLE: false</html:p>
        </notes>
      </reaction>
      <reaction id="GLYC3PDEHYDROGBIOSYN__45__RXN" name="Glycerol-3-phosphate dehydrogenase (NAD(P)+)" reversible="true">
        <listOfReactants>
	  <speciesReference species="DIHYDROXY__45__ACETONE__45__PHOSPHATE" stoichiometry="1"/>
        </listOfReactants>
        <listOfProducts>
          <speciesReference species="GLYCEROL__45__3P" stoichiometry="1"/>
        </listOfProducts>
        <notes>
          <html:p>GENE_ASSOCIATION: ( BCI_0173_gpsA )</html:p>
          <html:p>PROTEIN_ASSOCIATION: ( Glycerol-3-phosphate dehydrogenase [NAD(P)+] (NAD(P)H- dependent glycerol-3-phosphate dehydrogenase)//GLYC3PDEHYDROGBIOSYN-RXN )</html:p>
          <html:p>SUBSYSTEM: CDP-diacylglycerol biosynthesis I</html:p>
          <html:p>SUBSYSTEM: CDP-diacylglycerol biosynthesis</html:p>
          <html:p>SUBSYSTEM: phospholipid biosynthesis I</html:p>
          <html:p>SIDE: NADH__45__P__45__OR__45__NOP</html:p>
          <html:p>SIDE: NAD__45__P__45__OR__45__NOP</html:p>
          <html:p>SIDE: PROTON</html:p>
          <html:p>PROTEIN_CLASS: 1.1.1.94</html:p>
          <html:p>GENERIC: true</html:p>
          <html:p>TYPE: small</html:p>
          <html:p>HOLE: false</html:p>
        </notes>
      </reaction>
      <reaction id="METHENYLTHFCYCLOHYDRO__45__RXN" name="Methenyltetrahydrofolate cyclohydrolase" reversible="true">
        <listOfReactants>
          <speciesReference species="_5__45__10__45__METHENYL__45__THF" stoichiometry="1"/>
        </listOfReactants>
        <listOfProducts>
          <speciesReference species="_10__45__FORMYL__45__THF" stoichiometry="1"/>
        </listOfProducts>
        <notes>
          <html:p>GENE_ASSOCIATION: ( BCI_0122_folD )</html:p>
          <html:p>PROTEIN_ASSOCIATION: ( Bifunctional protein folD [Includes: Methylenetetrahydrofolate dehydrogenase ; Methenyltetrahydrofolate cyclohydrolase ]//METHENYLTHFCYCLOHYDRO-RXN//METHYLENETHFDEHYDROG-NADP-RXN//Methenyltetrahydrofolate cyclohydrolase )</html:p>
          <html:p>SUBSYSTEM: folate transformations</html:p>
          <html:p>SUBSYSTEM: formaldehyde oxidation V (tetrahydrofolate pathway)</html:p>
          <html:p>SUBSYSTEM: formylTHF biosynthesis II</html:p>
          <html:p>SUBSYSTEM: tetrahydrofolate biosynthesis I</html:p>
          <html:p>SUBSYSTEM: reductive acetyl coenzyme A pathway</html:p>
          <html:p>SIDE: WATER</html:p>
          <html:p>PROTEIN_CLASS: 3.5.4.9</html:p>
          <html:p>GENERIC: false</html:p>
          <html:p>TYPE: small</html:p>
          <html:p>HOLE: false</html:p>
        </notes>
      </reaction>
      <reaction id="_2PGADEHYDRAT__45__RXN" name="Phosphopyruvate hydratase" reversible="false">
        <listOfReactants>
          <speciesReference species="_2__45__PG" stoichiometry="1"/>
        </listOfReactants>
        <listOfProducts>
          <speciesReference species="PHOSPHO__45__ENOL__45__PYRUVATE" stoichiometry="1"/>
        </listOfProducts>
        <notes>
          <html:p>GENE_ASSOCIATION: ( BCI_0221_eno )</html:p>
          <html:p>PROTEIN_ASSOCIATION: ( Enolase (2-phosphoglycerate dehydratase) (2-phospho-D- glycerate hydro-lyase)//2PGADEHYDRAT-RXN )</html:p>
          <html:p>SUBSYSTEM: gluconeogenesis</html:p>
          <html:p>SUBSYSTEM: superpathway of glycolysis, pyruvate dehydrogenase, TCA, and glyoxylate bypass</html:p>
          <html:p>SUBSYSTEM: formaldehyde assimilation I (serine pathway)</html:p>
          <html:p>SUBSYSTEM: respiration (anaerobic)</html:p>
          <html:p>SUBSYSTEM: glycolysis I</html:p>
          <html:p>SIDE: WATER</html:p>
          <html:p>PROTEIN_CLASS: 4.2.1.11</html:p>
          <html:p>GENERIC: false</html:p>
          <html:p>TYPE: small</html:p>
          <html:p>HOLE: false</html:p>
        </notes>
      </reaction>
      <reaction id="_1TRANSKETO__45__RXN" name="Transketolase" reversible="false">
        <listOfReactants>
          <speciesReference species="XYLULOSE__45__5__45__PHOSPHATE" stoichiometry="1"/>
          <speciesReference species="RIBOSE__45__5P" stoichiometry="1"/>
        </listOfReactants>
        <listOfProducts>
          <speciesReference species="GAP" stoichiometry="1"/>
          <speciesReference species="D__45__SEDOHEPTULOSE__45__7__45__P" stoichiometry="1"/>
        </listOfProducts>
        <notes>
          <html:p>GENE_ASSOCIATION: ( BCI_0075_tktA )</html:p>
          <html:p>PROTEIN_ASSOCIATION: ( transketolase//1TRANSKETO-RXN )</html:p>
          <html:p>SUBSYSTEM: formaldehyde assimilation II (RuMP Cycle)</html:p>
          <html:p>SUBSYSTEM: pentose phosphate pathway (non-oxidative branch)</html:p>
          <html:p>SUBSYSTEM: pentose phosphate pathway (partial)</html:p>
          <html:p>SUBSYSTEM: pentose phosphate pathway</html:p>
          <html:p>PROTEIN_CLASS: 2.2.1.1</html:p>
          <html:p>GENERIC: false</html:p>
          <html:p>TYPE: small</html:p>
          <html:p>HOLE: false</html:p>
        </notes>
      </reaction>
      <reaction id="HISTIDPHOS__45__RXN" name="Histidinol-phosphatase" reversible="false">
        <listOfReactants>
          <speciesReference species="L__45__HISTIDINOL__45__P" stoichiometry="1"/>
        </listOfReactants>
        <listOfProducts>
          <speciesReference species="HISTIDINOL" stoichiometry="1"/>
        </listOfProducts>
        <notes>
          <html:p>GENE_ASSOCIATION: ( BCI_0402_hisB )</html:p>
          <html:p>PROTEIN_ASSOCIATION: ( imidazole glycerol-phosphate dehydratase/histidinol phosphatase//HISTIDPHOS-RXN//IMIDPHOSDEHYD-RXN )</html:p>
          <html:p>SUBSYSTEM: histidine biosynthesis I</html:p>
          <html:p>SIDE: __124__Pi__124__</html:p>
          <html:p>SIDE: WATER</html:p>
          <html:p>PROTEIN_CLASS: 3.1.3.15</html:p>
          <html:p>GENERIC: false</html:p>
          <html:p>TYPE: small</html:p>
          <html:p>HOLE: false</html:p>
        </notes>
      </reaction>
      <reaction id="NAD__45__KIN__45__RXN" name="NAD(+) kinase" reversible="false">
        <listOfReactants>
          <speciesReference species="NAD" stoichiometry="1"/>
        </listOfReactants>
        <listOfProducts>
          <speciesReference species="NADP" stoichiometry="1"/>
        </listOfProducts>
        <notes>
          <html:p>GENE_ASSOCIATION: ( BCI_0611_nadK )</html:p>
          <html:p>PROTEIN_ASSOCIATION: ( ATP-dependent NAD Kinase )</html:p>
          <html:p>SUBSYSTEM: NAD phosphorylation and dephosphorylation</html:p>
          <html:p>SIDE: ATP</html:p>
          <html:p>SIDE: ADP</html:p>
          <html:p>PROTEIN_CLASS: 2.7.1.23</html:p>
          <html:p>GENERIC: false</html:p>
          <html:p>TYPE: small</html:p>
          <html:p>HOLE: false</html:p>
        </notes>
      </reaction>
      <reaction id="PHOSPHASERSYN__45__RXN" name="CDP-diacylglycerol--serine O-phosphatidyltransferase" reversible="false">
        <listOfReactants>
          <speciesReference species="CDPDIACYLGLYCEROL" stoichiometry="1"/>
          <speciesReference species="SER" stoichiometry="1"/>
        </listOfReactants>
        <listOfProducts>
          <speciesReference species="CMP" stoichiometry="1"/>
          <speciesReference species="L__45__1__45__PHOSPHATIDYL__45__SERINE" stoichiometry="1"/>
        </listOfProducts>
        <notes>
          <html:p>GENE_ASSOCIATION: ( BCI_0025_pssA )</html:p>
          <html:p>PROTEIN_ASSOCIATION: ( phosphatidylserine synthase//PHOSPHASERSYN-RXN )</html:p>
          <html:p>SUBSYSTEM: phosphatidyl-ethanolamine biosynthesis</html:p>
          <html:p>SUBSYSTEM: phospholipid biosynthesis I</html:p>
          <html:p>SIDE: CMP</html:p>
          <html:p>SIDE: SER</html:p>
          <html:p>PROTEIN_CLASS: 2.7.8.8</html:p>
          <html:p>GENERIC: true</html:p>
          <html:p>TYPE: small</html:p>
          <html:p>HOLE: false</html:p>
        </notes>
      </reaction>
      <reaction id="RXN__45__8972_BIS" name="UDP-N-acetylmuramoylalanyl-D-glutamate--2,6-diaminopimelate ligase" reversible="false">
        <listOfReactants>
          <speciesReference species="UDP__45__AA__45__GLUTAMATE" stoichiometry="1"/>
          <speciesReference species="LYS" stoichiometry="1"/>
        </listOfReactants>
        <listOfProducts>
          <speciesReference species="__124__UDP__45__N__45__acetylmuramoyl__45__Tripeptide__124__" stoichiometry="1"/>
        </listOfProducts>
        <notes>
          <html:p>GENE_ASSOCIATION: ( BCI_0523_murE )</html:p>
          <html:p>PROTEIN_ASSOCIATION: ( UDP-N-acetylmuramoylalanyl-D-glutamate--2, 6-diaminopimelate ligase//UDP-NACMURALGLDAPLIG-RXN )</html:p>
          <html:p>SUBSYSTEM: peptidoglycan biosynthesis I</html:p>
          <html:p>SIDE: ATP</html:p>
          <html:p>SIDE: __124__Pi__124__</html:p>
          <html:p>SIDE: ADP</html:p>
          <html:p>PROTEIN_CLASS: 6.3.2.13</html:p>
          <html:p>GENERIC: true</html:p>
          <html:p>TYPE: small</html:p>
          <html:p>HOLE: false</html:p>
        </notes>
      </reaction>
            <reaction id="RXN__45__8972_TER" name="UDP-N-acetylmuramoylalanyl-D-glutamate--2,6-diaminopimelate ligase" reversible="false">
        <listOfReactants>
          <speciesReference species="UDP__45__AA__45__GLUTAMATE" stoichiometry="1"/>
          <speciesReference species="MESO__45__DIAMINOPIMELATE" stoichiometry="1"/>
        </listOfReactants>
        <listOfProducts>
          <speciesReference species="__124__UDP__45__N__45__acetylmuramoyl__45__Tripeptide__124__" stoichiometry="1"/>
        </listOfProducts>
        <notes>
          <html:p>GENE_ASSOCIATION: ( BCI_0523_murE )</html:p>
          <html:p>PROTEIN_ASSOCIATION: ( UDP-N-acetylmuramoylalanyl-D-glutamate--2, 6-diaminopimelate ligase//UDP-NACMURALGLDAPLIG-RXN )</html:p>
          <html:p>SUBSYSTEM: peptidoglycan biosynthesis I</html:p>
          <html:p>SIDE: ATP</html:p>
          <html:p>SIDE: __124__Pi__124__</html:p>
          <html:p>SIDE: ADP</html:p>
          <html:p>PROTEIN_CLASS: 6.3.2.13</html:p>
          <html:p>GENERIC: true</html:p>
          <html:p>TYPE: small</html:p>
          <html:p>HOLE: false</html:p>
        </notes>
      </reaction>
      <reaction id="RXN__45__8973" name="UDP-N-acetylmuramoylalanyl-D-glutamyl-2,6-diaminopimelate--D-alanyl- D-alanine ligase" reversible="false">
        <listOfReactants>
          <speciesReference species="__124__UDP__45__N__45__acetylmuramoyl__45__Tripeptide__124__" stoichiometry="1"/>
          <speciesReference species="D__45__ALA__45__D__45__ALA" stoichiometry="1"/>
        </listOfReactants>
        <listOfProducts>
          <speciesReference species="__124__UDP__45__NAcMur__45__Peptides__124__" stoichiometry="1"/>
        </listOfProducts>
        <notes>
          <html:p>GENE_ASSOCIATION: ( BCI_0522_murF )</html:p>
          <html:p>PROTEIN_ASSOCIATION: ( UDP-N-acetylmuramoyl-tripeptide--D-alanyl-D- alanine ligase//UDP-NACMURALGLDAPAALIG-RXN )</html:p>
          <html:p>SUBSYSTEM: peptidoglycan biosynthesis I</html:p>
          <html:p>SIDE: ATP</html:p>
          <html:p>SIDE: __124__Pi__124__</html:p>
          <html:p>SIDE: ADP</html:p>
          <html:p>PROTEIN_CLASS: 6.3.2.10</html:p>
          <html:p>GENERIC: true</html:p>
          <html:p>TYPE: small</html:p>
          <html:p>HOLE: false</html:p>
        </notes>
      </reaction>
      <reaction id="UNDECAPRENYL__45__DIPHOSPHATASE__45__RXN" name="Undecaprenyl-diphosphatase" reversible="false">
        <listOfReactants>
          <speciesReference species="UNDECAPRENYL__45__DIPHOSPHATE" stoichiometry="1"/>
        </listOfReactants>
        <listOfProducts>
          <speciesReference species="UNDECAPRENYL__45__P" stoichiometry="1"/>
        </listOfProducts>
        <notes>
          <html:p>GENE_ASSOCIATION: ( BCI_0621_uppP )</html:p>
          <html:p>PROTEIN_ASSOCIATION: ( Undecaprenyl-diphosphatase (Undecaprenyl pyrophosphate phosphatase) (Bacitracin resistance protein)//Undecaprenyl-diphosphatase )</html:p>
          <html:p>SUBSYSTEM: NA</html:p>
          <html:p>PROTEIN_CLASS: 3.6.1.27</html:p>
          <html:p>GENERIC: false</html:p>
          <html:p>TYPE: small</html:p>
          <html:p>HOLE: false</html:p>
        </notes>
      </reaction>
      <reaction id="NICONUCADENYLYLTRAN__45__RXN" name="Nicotinate-nucleotide adenylyltransferase" reversible="false">
        <listOfReactants>
          <speciesReference species="NICOTINATE_NUCLEOTIDE" stoichiometry="1"/>
          <speciesReference species="ATP" stoichiometry="1"/>
        </listOfReactants>
        <listOfProducts>
          <speciesReference species="DEAMIDO__45__NAD" stoichiometry="1"/>
        </listOfProducts>
        <notes>
          <html:p>GENE_ASSOCIATION: ( BCI_0234_nadD )</html:p>
          <html:p>PROTEIN_ASSOCIATION: ( Probable nicotinate-nucleotide adenylyltransferase (Deamido-NAD(+) pyrophosphorylase) (Deamido-NAD(+) diphosphorylase) (Nicotinate mononucleotide adenylyltransferase) (NaMN adenylyltransferase)//NICONUCADENYLYLTRAN-RXN )</html:p>
          <html:p>SUBSYSTEM: aspartate superpathway</html:p>
          <html:p>SUBSYSTEM: NAD biosynthesis I (from aspartate)</html:p>
          <html:p>SIDE: ATP</html:p>
          <html:p>SIDE: PPI</html:p>
          <html:p>PROTEIN_CLASS: 2.7.7.18</html:p>
          <html:p>GENERIC: false</html:p>
          <html:p>TYPE: small</html:p>
          <html:p>HOLE: false</html:p>
        </notes>
      </reaction>
      <reaction id="GLYRIBONUCSYN__45__RXN" name="Phosphoribosylamine--glycine ligase" reversible="false">
        <listOfReactants>
          <speciesReference species="GLY" stoichiometry="1"/>
          <speciesReference species="_5__45__P__45__BETA__45__D__45__RIBOSYL__45__AMINE" stoichiometry="1"/>
        </listOfReactants>
        <listOfProducts>
          <speciesReference species="_5__45__PHOSPHO__45__RIBOSYL__45__GLYCINEAMIDE" stoichiometry="1"/>
        </listOfProducts>
        <notes>
          <html:p>GENE_ASSOCIATION: ( BCI_0036_purD )</html:p>
          <html:p>PROTEIN_ASSOCIATION: ( phosphoribosylamine--glycine ligase )</html:p>
          <html:p>SUBSYSTEM: purine nucleotides de novo biosynthesis I</html:p>
          <html:p>SUBSYSTEM: purine nucleotides de novo biosynthesis II</html:p>
          <html:p>SIDE: GLY</html:p>
          <html:p>SIDE: __124__Pi__124__</html:p>
          <html:p>PROTEIN_CLASS: 6.3.4.13</html:p>
          <html:p>GENERIC: false</html:p>
          <html:p>TYPE: small</html:p>
          <html:p>HOLE: false</html:p>
        </notes>
      </reaction>
      <reaction id="CDPDIGLYSYN__45__RXN" name="phosphatidate cytidylyltransferase" reversible="false">
        <listOfReactants>
          <speciesReference species="CTP" stoichiometry="1"/>
          <speciesReference species="L__45__PHOSPHATIDATE" stoichiometry="1"/>
        </listOfReactants>
        <listOfProducts>
          <speciesReference species="CDPDIACYLGLYCEROL" stoichiometry="1"/>
        </listOfProducts>
        <notes>
          <html:p>GENE_ASSOCIATION: ( BCI_0533_cdsA )</html:p>
          <html:p>PROTEIN_ASSOCIATION: ( phosphatidate cytidylyltransferase )</html:p>
          <html:p>SUBSYSTEM: CDP-diacylglycerol biosynthesis I</html:p>
          <html:p>SUBSYSTEM: CDP-diacylglycerol biosynthesis</html:p>
          <html:p>SUBSYSTEM: phospholipid biosynthesis I</html:p>
          <html:p>SIDE: CTP</html:p>
          <html:p>SIDE: PPI</html:p>
          <html:p>PROTEIN_CLASS: 2.7.7.41</html:p>
          <html:p>GENERIC: true</html:p>
          <html:p>TYPE: small</html:p>
          <html:p>HOLE: false</html:p>
        </notes>
      </reaction>
      <reaction id="UDPNACETYLMURAMATEDEHYDROG__45__RXN" name="UDP-N-acetylmuramate dehydrogenase" reversible="false">
        <listOfReactants>
          <speciesReference species="UDP__45__ACETYL__45__CARBOXYVINYL__45__GLUCOSAMINE" stoichiometry="1"/>
        </listOfReactants>
        <listOfProducts>
          <speciesReference species="UDP__45__N__45__ACETYLMURAMATE" stoichiometry="1"/>
        </listOfProducts>
        <notes>
          <html:p>GENE_ASSOCIATION: ( BCI_0504_murB )</html:p>
          <html:p>PROTEIN_ASSOCIATION: ( UDP-N-acetylenolpyruvoylglucosamine reductase//UDPNACETYLMURAMATEDEHYDROG-RXN )</html:p>
          <html:p>SUBSYSTEM: peptidoglycan biosynthesis I</html:p>
          <html:p>SIDE: NADP</html:p>
          <html:p>SIDE: NADPH</html:p>
          <html:p>PROTEIN_CLASS: 1.1.1.158</html:p>
          <html:p>GENERIC: false</html:p>
          <html:p>TYPE: small</html:p>
          <html:p>HOLE: false</html:p>
        </notes>
      </reaction>
      <reaction id="FUMHYDR__45__RXN" name="Fumarate hydratase" reversible="false">
        <listOfReactants>
          <speciesReference species="FUM" stoichiometry="1"/>
        </listOfReactants>
        <listOfProducts>
	  <speciesReference species="MAL" stoichiometry="1"/>
        </listOfProducts>
        <notes>
          <html:p>GENE_ASSOCIATION: ( BCI_0420_fumC )</html:p>
          <html:p>PROTEIN_ASSOCIATION: ( fumarate hydratase )</html:p>
          <html:p>SUBSYSTEM: TCA cycle</html:p>
          <html:p>SUBSYSTEM: TCA cycle variation II</html:p>
          <html:p>SUBSYSTEM: respiration (anaerobic)</html:p>
          <html:p>SUBSYSTEM: mixed acid fermentation</html:p>
          <html:p>SIDE: WATER</html:p>
          <html:p>PROTEIN_CLASS: 4.2.1.2</html:p>
          <html:p>GENERIC: false</html:p>
          <html:p>TYPE: small</html:p>
          <html:p>HOLE: false</html:p>
        </notes>
      </reaction>
      <reaction id="PRIBFAICARPISOM__45__RXN" name="N-(5'-phospho-D-ribosylformimino)-5-amino-1-(5''-phosphoribosyl)-4- imidazole carboxamide isomerase" reversible="false">
        <listOfReactants>
          <speciesReference species="PHOSPHORIBOSYL__45__FORMIMINO__45__AICAR__45__P" stoichiometry="1"/>
        </listOfReactants>
        <listOfProducts>
          <speciesReference species="PHOSPHORIBULOSYL__45__FORMIMINO__45__AICAR__45__P" stoichiometry="1"/>
        </listOfProducts>
        <notes>
          <html:p>GENE_ASSOCIATION: ( BCI_0400_hisA )</html:p>
          <html:p>PROTEIN_ASSOCIATION: ( 1-(5-phosphoribosyl)-5-[(5-phosphoribosylamino)methylideneamino] imidazole-4-carboxamide isomerase (Phosphoribosylformimino-5-aminoimidazole carboxamide ribotide isomerase)//PRIBFAICARPISOM-RXN )</html:p>
          <html:p>SUBSYSTEM: histidine biosynthesis I</html:p>
          <html:p>PROTEIN_CLASS: 5.3.1.16</html:p>
          <html:p>GENERIC: false</html:p>
          <html:p>TYPE: small</html:p>
          <html:p>HOLE: false</html:p>
        </notes>
      </reaction>
      <reaction id="CYSTATHIONINE__45__BETA__45__LYASE__45__RXN" name="Cystathionine &amp;beta;-lyase" reversible="false">
        <listOfReactants>
          <speciesReference species="L__45__CYSTATHIONINE" stoichiometry="1"/>
        </listOfReactants>
        <listOfProducts>
          <speciesReference species="HOMO__45__CYS" stoichiometry="1"/>
          <speciesReference species="PYRUVATE" stoichiometry="1"/>
        </listOfProducts>
        <notes>
          <html:p>GENE_ASSOCIATION: ( BCI_0540_metC )</html:p>
          <html:p>PROTEIN_ASSOCIATION: ( cystathionine beta-lyase//CYSTATHIONINE-BETA-LYASE-RXN )</html:p>
          <html:p>SUBSYSTEM: methionine biosynthesis I</html:p>
          <html:p>SIDE: PYRUVATE</html:p>
          <html:p>SIDE: WATER</html:p>
          <html:p>SIDE: AMMONIA</html:p>
          <html:p>PROTEIN_CLASS: 4.4.1.8</html:p>
          <html:p>GENERIC: false</html:p>
          <html:p>TYPE: small</html:p>
          <html:p>HOLE: false</html:p>
        </notes>
      </reaction>
      <reaction id="CMPKI__45__RXN" name="Cytidylate kinase" reversible="false">
        <listOfReactants>
          <speciesReference species="CMP" stoichiometry="1"/>
        </listOfReactants>
        <listOfProducts>
          <speciesReference species="CDP" stoichiometry="1"/>
        </listOfProducts>
        <notes>
          <html:p>GENE_ASSOCIATION: ( BCI_0254_cmk )</html:p>
          <html:p>PROTEIN_ASSOCIATION: ( cytidylate kinase )</html:p>
          <html:p>SUBSYSTEM: salvage pathways of pyrimidine ribonucleotides</html:p>
          <html:p>SUBSYSTEM: salvage pathways of purine and pyrimidine nucleotides</html:p>
          <html:p>SIDE: ATP</html:p>
          <html:p>PROTEIN_CLASS: 2.7.4.14</html:p>
          <html:p>GENERIC: false</html:p>
          <html:p>TYPE: small</html:p>
          <html:p>HOLE: false</html:p>
        </notes>
      </reaction>
      <reaction id="PHOSPHAGLYPSYN__45__RXN" name="CDP-diacylglycerol--glycerol-3-phosphate 3-phosphatidyltransferase" reversible="false">
        <listOfReactants>
          <speciesReference species="CDPDIACYLGLYCEROL" stoichiometry="1"/>
          <speciesReference species="GLYCEROL__45__3P" stoichiometry="1"/>
        </listOfReactants>
        <listOfProducts>
          <speciesReference species="L__45__1__45__PHOSPHATIDYL__45__GLYCEROL__45__P" stoichiometry="1"/>
          <speciesReference species="CMP" stoichiometry="1"/>
        </listOfProducts>
        <notes>
          <html:p>GENE_ASSOCIATION: ( BCI_0240_pgsA )</html:p>
          <html:p>PROTEIN_ASSOCIATION: ( CDP-diacylglycerol--glycerol-3-phosphate 3-phosphatidyltransferase )</html:p>
          <html:p>SUBSYSTEM: cardiolipin biosynthesis I</html:p>
          <html:p>SUBSYSTEM: phospholipid biosynthesis I</html:p>
          <html:p>SIDE: CMP</html:p>
          <html:p>SIDE: GLYCEROL__45__3P</html:p>
          <html:p>PROTEIN_CLASS: 2.7.8.5</html:p>
          <html:p>GENERIC: true</html:p>
          <html:p>TYPE: small</html:p>
          <html:p>HOLE: false</html:p>
        </notes>
      </reaction>
      <reaction id="AIRS__45__RXN" name="phosphoribosylformylglycinamidine cyclo-ligase" reversible="false">
        <listOfReactants>
          <speciesReference species="_5__45__PHOSPHORIBOSYL__45__N__45__FORMYLGLYCINEAMIDINE" stoichiometry="1"/>
        </listOfReactants>
        <listOfProducts>
          <speciesReference species="_5__45__PHOSPHORIBOSYL__45__5__45__AMINOIMIDAZOLE" stoichiometry="1"/>
        </listOfProducts>
        <notes>
          <html:p>GENE_ASSOCIATION: ( BCI_0072_purM )</html:p>
          <html:p>PROTEIN_ASSOCIATION: ( phosphoribosylformylglycinamidine cyclo-ligase )</html:p>
          <html:p>SUBSYSTEM: purine nucleotides de novo biosynthesis I</html:p>
          <html:p>SUBSYSTEM: purine nucleotides de novo biosynthesis II</html:p>
          <html:p>SIDE: __124__Pi__124__</html:p>
          <html:p>PROTEIN_CLASS: 6.3.3.1</html:p>
          <html:p>GENERIC: false</html:p>
          <html:p>TYPE: small</html:p>
          <html:p>HOLE: false</html:p>
        </notes>
      </reaction>
      <reaction id="OROPRIBTRANS__45__RXN" name="Orotate phosphoribosyltransferase" reversible="false">
        <listOfReactants>
          <speciesReference species="PRPP" stoichiometry="1"/>
          <speciesReference species="OROTATE" stoichiometry="1"/>
        </listOfReactants>
        <listOfProducts>
          <speciesReference species="OROTIDINE__45__5__45__PHOSPHATE" stoichiometry="1"/>
        </listOfProducts>
        <notes>
          <html:p>GENE_ASSOCIATION: ( BCI_0181_pyrE )</html:p>
          <html:p>PROTEIN_ASSOCIATION: ( orotate phosphoribosyltransferase )</html:p>
          <html:p>SUBSYSTEM: de novo biosynthesis of pyrimidine ribonucleotides</html:p>
          <html:p>SUBSYSTEM: de novo biosynthesis of uridine-5'-monophosphate</html:p>
          <html:p>SIDE: PPI</html:p>
          <html:p>PROTEIN_CLASS: 2.4.2.10</html:p>
          <html:p>GENERIC: false</html:p>
          <html:p>TYPE: small</html:p>
          <html:p>HOLE: false</html:p>
        </notes>
      </reaction>
      <reaction id="FOLYLPOLYGLUTAMATESYNTH__45__RXN" name="folylpolyglutamate synthetase" reversible="false">
        <listOfReactants>
          <speciesReference species="THF__45__GLU__45__N" stoichiometry="1"/>
          <speciesReference species="GLT" stoichiometry="1"/>
        </listOfReactants>
        <listOfProducts>
          <speciesReference species="THF__45__GLU__45__N" stoichiometry="1"/>
        </listOfProducts>
        <notes>
          <html:p>GENE_ASSOCIATION: ( BCI_0366_folC )</html:p>
          <html:p>PROTEIN_ASSOCIATION: ( dihydrofolate:folylpolyglutamate synthetase//FOLYLPOLYGLUTAMATESYNTH-RXN//FORMYLTHFGLUSYNTH-RXN//RXN0-2921 )</html:p>
          <html:p>SUBSYSTEM: folate polyglutamylation I</html:p>
          <html:p>SUBSYSTEM: formylTHF biosynthesis II</html:p>
          <html:p>SUBSYSTEM: tetrahydrofolate biosynthesis II</html:p>
          <html:p>SIDE: ATP</html:p>
          <html:p>SIDE: GLT</html:p>
          <html:p>SIDE: __124__Pi__124__</html:p>
          <html:p>SIDE: ADP</html:p>
          <html:p>PROTEIN_CLASS: 6.3.2.17</html:p>
          <html:p>GENERIC: true</html:p>
          <html:p>TYPE: small</html:p>
          <html:p>HOLE: false</html:p>
        </notes>
      </reaction>
      <reaction id="RXN0__45__884" name="NA" reversible="false">
        <listOfReactants>
          <speciesReference species="HYDROXY__45__METHYL__45__BUTENYL__45__DIP" stoichiometry="1"/>
        </listOfReactants>
        <listOfProducts>
          <speciesReference species="CPD__45__4211" stoichiometry="1"/>
        </listOfProducts>
        <notes>
          <html:p>GENE_ASSOCIATION: ( BCI_0558_ispH )</html:p>
          <html:p>PROTEIN_ASSOCIATION: ( 4-hydroxy-3-methylbut-2-enyl diphosphate reductase//ISPH2-RXN )</html:p>
          <html:p>SUBSYSTEM: methylerythritol phosphate pathway</html:p>
          <html:p>SIDE: NADH__45__P__45__OR__45__NOP</html:p>
          <html:p>SIDE: WATER</html:p>
          <html:p>SIDE: NAD__45__P__45__OR__45__NOP</html:p>
          <html:p>SIDE: PROTON</html:p>
          <html:p>PROTEIN_CLASS: 1.17.1.2</html:p>
          <html:p>GENERIC: true</html:p>
          <html:p>TYPE: small</html:p>
          <html:p>HOLE: false</html:p>
        </notes>
      </reaction>
      <reaction id="RXN0__45__882" name="NA" reversible="false">
        <listOfReactants>
          <speciesReference species="_2C__45__METH__45__D__45__ERYTHRITOL__45__CYCLODIPHOSPHATE" stoichiometry="1"/>
        </listOfReactants>
        <listOfProducts>
          <speciesReference species="HYDROXY__45__METHYL__45__BUTENYL__45__DIP" stoichiometry="1"/>
        </listOfProducts>
        <notes>
          <html:p>GENE_ASSOCIATION: ( BCI_0008_ispG )</html:p>
          <html:p>PROTEIN_ASSOCIATION: ( 1-hydroxy-2-methyl-2-(E)-butenyl 4-diphosphate synthase )</html:p>
          <html:p>SUBSYSTEM: methylerythritol phosphate pathway</html:p>
          <html:p>SIDE: __124__Protein__45__Dithiols__124__</html:p>
          <html:p>SIDE: __124__Protein__45__Disulfides__124__</html:p>
          <html:p>SIDE: WATER</html:p>
          <html:p>PROTEIN_CLASS: 1.17.4.3</html:p>
          <html:p>GENERIC: true</html:p>
          <html:p>TYPE: small</html:p>
          <html:p>HOLE: false</html:p>
        </notes>
      </reaction>
      <reaction id="GART__45__RXN" name="Phosphoribosylglycinamide formyltransferase" reversible="false">
        <listOfReactants>
          <speciesReference species="_5__45__PHOSPHO__45__RIBOSYL__45__GLYCINEAMIDE" stoichiometry="1"/>
        </listOfReactants>
        <listOfProducts>
          <speciesReference species="_5__45__P__45__RIBOSYL__45__N__45__FORMYLGLYCINEAMIDE" stoichiometry="1"/>
        </listOfProducts>
        <notes>
          <html:p>GENE_ASSOCIATION: ( BCI_0073_purN )</html:p>
          <html:p>PROTEIN_ASSOCIATION: ( phosphoribosylglycinamide formyltransferase )</html:p>
          <html:p>SUBSYSTEM: tetrahydrofolate biosynthesis I</html:p>
          <html:p>SUBSYSTEM: purine nucleotides de novo biosynthesis I</html:p>
          <html:p>SUBSYSTEM: purine nucleotides de novo biosynthesis II</html:p>
          <html:p>PROTEIN_CLASS: 2.1.2.2</html:p>
          <html:p>GENERIC: false</html:p>
          <html:p>TYPE: small</html:p>
          <html:p>HOLE: false</html:p>
        </notes>
      </reaction>
      <reaction id="GAPOXNPHOSPHN__45__RXN" name="Glyceraldehyde 3-phosphate dehydrogenase (phosphorylating)" reversible="false">
        <listOfReactants>
          <speciesReference species="GAP" stoichiometry="1"/>
        </listOfReactants>
        <listOfProducts>
          <speciesReference species="DPG" stoichiometry="1"/>
        </listOfProducts>
        <notes>
          <html:p>GENE_ASSOCIATION: ( BCI_0443_gapA )</html:p>
          <html:p>PROTEIN_ASSOCIATION: ( glyceraldehyde-3-phosphate dehydrogenase, type I )</html:p>
          <html:p>SUBSYSTEM: gluconeogenesis</html:p>
          <html:p>SUBSYSTEM: superpathway of glycolysis, pyruvate dehydrogenase, TCA, and glyoxylate bypass</html:p>
          <html:p>SUBSYSTEM: glycolysis I</html:p>
          <html:p>SIDE: NADH</html:p>
          <html:p>SIDE: NAD</html:p>
          <html:p>SIDE: __124__Pi__124__</html:p>
          <html:p>PROTEIN_CLASS: 1.2.1.12</html:p>
          <html:p>GENERIC: false</html:p>
          <html:p>TYPE: small</html:p>
          <html:p>HOLE: false</html:p>
        </notes>
      </reaction>
      <reaction id="RXN0__45__742" name="NA" reversible="false">
        <listOfReactants>
          <speciesReference species="_5__45__PHOSPHORIBOSYL__45__5__45__AMINOIMIDAZOLE" stoichiometry="1"/>
          <speciesReference species="HCO3" stoichiometry="1"/>
        </listOfReactants>
        <listOfProducts>
          <speciesReference species="CPD0__45__181" stoichiometry="1"/>
        </listOfProducts>
        <notes>
          <html:p>GENE_ASSOCIATION: ( BCI_0119_purK )</html:p>
          <html:p>PROTEIN_ASSOCIATION: ( phosphoribosylaminoimidazole carboxylase ATPase subunit )</html:p>
          <html:p>SUBSYSTEM: purine nucleotides de novo biosynthesis I</html:p>
          <html:p>SIDE: __124__Pi__124__</html:p>
          <html:p>SIDE: HCO3</html:p>
          <html:p>PROTEIN_CLASS: 6.3.4.18</html:p>
          <html:p>GENERIC: false</html:p>
          <html:p>TYPE: small</html:p>
          <html:p>HOLE: false</html:p>
        </notes>
      </reaction>
      <reaction id="RXN0__45__743" name="NA" reversible="false">
        <listOfReactants>
          <speciesReference species="CPD0__45__181" stoichiometry="1"/>
        </listOfReactants>
        <listOfProducts>
          <speciesReference species="PHOSPHORIBOSYL__45__CARBOXY__45__AMINOIMIDAZOLE" stoichiometry="1"/>
        </listOfProducts>
        <notes>
          <html:p>GENE_ASSOCIATION: ( BCI_0120_purE )</html:p>
          <html:p>PROTEIN_ASSOCIATION: ( phosphoribosylaminoimidazole carboxylase, catalytic subunit )</html:p>
          <html:p>SUBSYSTEM: purine nucleotides de novo biosynthesis I</html:p>
          <html:p>PROTEIN_CLASS: NA</html:p>
          <html:p>GENERIC: false</html:p>
          <html:p>TYPE: small</html:p>
          <html:p>HOLE: false</html:p>
        </notes>
      </reaction>
      <reaction id="UDP__45__NACMUR__45__ALA__45__LIG__45__RXN" name="UDP-N-acetylmuramate--alanine ligase" reversible="false">
        <listOfReactants>
          <speciesReference species="UDP__45__N__45__ACETYLMURAMATE" stoichiometry="1"/>
          <speciesReference species="L__45__ALPHA__45__ALANINE" stoichiometry="1"/>
        </listOfReactants>
        <listOfProducts>
          <speciesReference species="UDP__45__ACETYLMURAMOYL__45__ALA" stoichiometry="1"/>
        </listOfProducts>
        <notes>
          <html:p>GENE_ASSOCIATION: ( BCI_0518_murC )</html:p>
          <html:p>PROTEIN_ASSOCIATION: ( UDP-N-acetylmuramate--alanine ligase//UDP-NACMUR-ALA-LIG-RXN )</html:p>
          <html:p>SUBSYSTEM: peptidoglycan biosynthesis I</html:p>
          <html:p>SIDE: ATP</html:p>
          <html:p>SIDE: __124__Pi__124__</html:p>
          <html:p>SIDE: ADP</html:p>
          <html:p>PROTEIN_CLASS: 6.3.2.8</html:p>
          <html:p>GENERIC: false</html:p>
          <html:p>TYPE: small</html:p>
          <html:p>HOLE: false</html:p>
        </notes>
      </reaction>
    </listOfReactions>
  </model>
</sbml>
